# Supplementary material for: Convergent Within-Host Adaptation of Pseudomonas aeruginosa through the Transcriptional Regulatory Network
Source: mSystems. 2023 Mar 28;8(2):e00024-23. doi: 10.1128/msystems.00024-23 (PMC10134825; doi:10.1128/msystems.00024-23)
Supplement: TABLE S1 [file msystems.00024-23-s0002.xlsx]

## Sheet: Table S1
Table S1: The strains used in this study. Each line represents a single strain.
Experiment from Gatt and Margalit	Country of Samples	Age	Years of sample collection	Number of Isolates	Number of clones	Phylogenetic notes	Changes in phenotype	Changes in antibiotic susceptibility	Tissue	Additional Conditions	Treatment	Reference
4	Italy	1-20	1993-2012	9	1		Reduced metabolic capacities, mucoid transformation		Sputum	Cystic Fibrosis	Ciprofloxacin+Aztreonam	Marvig et al., 2015, BMC microbiology
4	Italy	2-20	1994-2012	7	2				Sputum	Cystic Fibrosis	Ciprofloxacin+Ceftazidime+Meropenem+Tobramycin+Aztreonam	Marvig et al., 2015, BMC microbiology
4	Italy	2-19	1993-2010	5	2		Mucoid transformation		Sputum	Cystic Fibrosis	Ciprofloxacin+Tobramycin+Ceftazidime+Aztreonam+trimethoprim/sulfamethoxazole+Tetracycline	Marvig et al., 2015, BMC microbiology
4	Italy	0-18	1993-2011	5	3		Reduced metabolic capacities, mucoid transformation		Sputum	Cystic Fibrosis	Ciprofloxacin+Ceftazidime+Tobramycin	Marvig et al., 2015, BMC microbiology
12	Denmark		1997-2002	4	1	DK2 lineage			Sputum	Cystic Fibrosis		Marvig et al., 2013, PLoS Genetics
12	Denmark		1991-2007	14	1	DK2 lineage			Sputum	Cystic Fibrosis		Marvig et al., 2013, PLoS Genetics
12	Denmark		1987-2002	3	1	DK2 lineage			Sputum	Cystic Fibrosis		Marvig et al., 2013, PLoS Genetics
12	Denmark		1986-2002	2	1	DK2 lineage			Sputum	Cystic Fibrosis		Marvig et al., 2013, PLoS Genetics
12	Denmark		1984-2005	8	1	DK2 lineage			Sputum	Cystic Fibrosis		Marvig et al., 2013, PLoS Genetics
12	Denmark		1973-2008	3	1	DK2 lineage			Sputum	Cystic Fibrosis		Marvig et al., 2013, PLoS Genetics
13	Argentina	8-14	2004-2010	13	1		Reduced catabolic capacities		Sputum	Cystic Fibrosis		Feliziani et al., 2014
13	Denmark	23-43	1991-2011	14	1		Reduced catabolic capacities		Sputum	Cystic Fibrosis		Feliziani et al., 2014
25	Germany	10-30	1986-2006	3	3	PA14 lineage	Strong attenuation of cytotoxicity, reduced secretion of type III effectors. For aerobic growth, earlier isolates become dominant if grown on LB with re-inoculation every day. For anaerobic growth no difference	Increased susceptibility to aminoglycosides and quinolones in one clone	Sputum	Cystic Fibrosis		Cramer et al., 2011
25	Germany	10-35	1985-2008	4	3	Clone C lineage	Defective in secretion of type II and III effectors, no secretion of siderophores, defective swimming, strong attenuation of cytotoxicity. For aerobic growth, earlier isolates become dominant if grown on LB with re-inoculation every day. For anaerobic growth earlier isolatse are also dominant		Sputum	Cystic Fibrosis		Cramer et al., 2011
37	Denmark		2007-2011	15	2				Sputum	Cystic Fibrosis	Ciprofloxacin+Tobramycin+Azithromycin+Piperacillin/Tazobactam+Ceftazidime+Aztreonam+Colistin	Marvig et al., 2015, Nature genetics
37	Denmark		2009-2011	9	2				Sputum	Cystic Fibrosis	Ciprofloxacin+Tobramycin+Azithromycin+Piperacillin/Tazobactam+Meropenem+Colistin	Marvig et al., 2015, Nature genetics
37	Denmark		2002-2012	20	2	Suspected transmission between this patient and patients 37_4 and 37_5			Sputum	Cystic Fibrosis	Ciprofloxacin+Tobramycin+Azithromycin+Piperacillin/Tazobactam+Colistin	Marvig et al., 2015, Nature genetics
37	Denmark		2007-2011	10	2	Suspected transmission between this patient and patients 37_3 and 37_5			Sputum	Cystic Fibrosis	Ciprofloxacin+Tobramycin+Azithromycin+Piperacillin/Tazobactam+Ceftazidime+Colistin	Marvig et al., 2015, Nature genetics
37	Denmark		2006-2012	3	2	Suspected transmission between this patient and patients 37_3 and 37_4			Sputum	Cystic Fibrosis	Ciprofloxacin+Tobramycin+Piperacillin/Tazobactam+Colistin	Marvig et al., 2015, Nature genetics
37	Denmark		2011-2013	17	1				Sputum	Cystic Fibrosis	Ciprofloxacin+Tobramycin+Azithromycin+Piperacillin/Tazobactam+Meropenem+Aztreonam+Colistin	Marvig et al., 2015, Nature genetics
37	Denmark		2006-2012	19	2				Sputum	Cystic Fibrosis	Ciprofloxacin+Tobramycin+Azithromycin+Piperacillin/Tazobactam+Meropenem+Ceftazidime+Aztreonam+Colistin	Marvig et al., 2015, Nature genetics
37	Denmark		2010-2012	20	1				Sputum	Cystic Fibrosis	Ciprofloxacin+Tobramycin+Azithromycin+Piperacillin/Tazobactam+Ceftazidime+Aztreonam+Colistin	Marvig et al., 2015, Nature genetics
37	Denmark		2006-2013	4	1				Sputum	Cystic Fibrosis	Ciprofloxacin+Tobramycin+Azithromycin+Piperacillin/Tazobactam+Colistin	Marvig et al., 2015, Nature genetics
37	Denmark		2008-2012	11	5				Sputum	Cystic Fibrosis	Ciprofloxacin+Tobramycin+Azithromycin+Piperacillin/Tazobactam+Colistin	Marvig et al., 2015, Nature genetics
37	Denmark		2005-2012	23	4	Suspected transmission between this patient and patient 37_12			Sputum	Cystic Fibrosis	Ciprofloxacin+Tobramycin+Azithromycin+Piperacillin/Tazobactam+Meropenem+Ceftazidime+Aztreonam+Colistin	Marvig et al., 2015, Nature genetics
37	Denmark		2007-2013	18	1	Suspected transmission between this patient and patient 37_11			Sputum	Cystic Fibrosis	Ciprofloxacin+Tobramycin+Azithromycin+Piperacillin/Tazobactam+Meropenem+Ceftazidime+Aztreonam+Colistin	Marvig et al., 2015, Nature genetics
37	Denmark		2006-2012	19	2				Sputum	Cystic Fibrosis	Ciprofloxacin+Tobramycin+Azithromycin+Piperacillin/Tazobactam+Ceftazidime+Colistin	Marvig et al., 2015, Nature genetics
37	Denmark		2007-2012	10	1				Sputum	Cystic Fibrosis	Ciprofloxacin+Tobramycin+Azithromycin+Piperacillin/Tazobactam+Colistin	Marvig et al., 2015, Nature genetics
37	Denmark		2007-2010	16	1				Sputum	Cystic Fibrosis	Ciprofloxacin+Tobramycin+Azithromycin+Ceftazidime+Aztreonam+Colistin	Marvig et al., 2015, Nature genetics
37	Denmark		2005-2012	6	1				Sputum	Cystic Fibrosis	Ciprofloxacin+Tobramycin+Azithromycin+Piperacillin/Tazobactam+Meropenem+Colistin	Marvig et al., 2015, Nature genetics
37	Denmark		2012	13	4				Sputum	Cystic Fibrosis	Ciprofloxacin+Tobramycin+Azithromycin+Piperacillin/Tazobactam+Colistin	Marvig et al., 2015, Nature genetics
37	Denmark		2006-2012	9	1				Sputum	Cystic Fibrosis	Ciprofloxacin+Tobramycin+Azithromycin+Piperacillin/Tazobactam+Meropenem+Colistin	Marvig et al., 2015, Nature genetics
37	Denmark		2004-2012	26	3				Sputum	Cystic Fibrosis	Ciprofloxacin+Tobramycin+Azithromycin+Piperacillin/Tazobactam+Meropenem+Ceftazidime+Aztreonam+Colistin	Marvig et al., 2015, Nature genetics
37	Denmark		2009-2012	20	1				Sputum	Cystic Fibrosis	Ciprofloxacin+Tobramycin+Azithromycin+Piperacillin/Tazobactam+Meropenem+Ceftazidime+Aztreonam+Colistin	Marvig et al., 2015, Nature genetics
37	Denmark		2005-2012	8	2				Sputum	Cystic Fibrosis	Ciprofloxacin+Tobramycin+Azithromycin+Piperacillin/Tazobactam+Colistin	Marvig et al., 2015, Nature genetics
37	Denmark		2007-2012	7	3				Sputum	Cystic Fibrosis	Ciprofloxacin+Tobramycin+Azithromycin+Piperacillin/Tazobactam+Ceftazidime+Colistin	Marvig et al., 2015, Nature genetics
37	Denmark		2005-2012	28	1				Sputum	Cystic Fibrosis	Ciprofloxacin+Tobramycin+Azithromycin+Piperacillin/Tazobactam+Meropenem+Aztreonam+Colistin	Marvig et al., 2015, Nature genetics
37	Denmark		2006-2013	11	4				Sputum	Cystic Fibrosis	Ciprofloxacin+Tobramycin+Azithromycin+Piperacillin/Tazobactam+Ceftazidime+Colistin	Marvig et al., 2015, Nature genetics
37	Denmark		2005-2012	7	3				Sputum	Cystic Fibrosis	Ciprofloxacin+Tobramycin+Azithromycin+Piperacillin/Tazobactam+Colistin	Marvig et al., 2015, Nature genetics
37	Denmark		2006-2012	27	3				Sputum	Cystic Fibrosis	Ciprofloxacin+Tobramycin+Azithromycin+Piperacillin/Tazobactam+Meropenem+Aztreonam+Colistin	Marvig et al., 2015, Nature genetics
37	Denmark		2008-2012	4	2				Sputum	Cystic Fibrosis	Ciprofloxacin+Tobramycin+Azithromycin+Meropenem+Colistin	Marvig et al., 2015, Nature genetics
37	Denmark		2006-2012	17	1				Sputum	Cystic Fibrosis	Ciprofloxacin+Tobramycin+Azithromycin+Piperacillin/Tazobactam+Meropenem+Ceftazidime+Colistin	Marvig et al., 2015, Nature genetics
37	Denmark		2011	7	1				Sputum	Cystic Fibrosis	Ciprofloxacin+Tobramycin+Azithromycin+Piperacillin/Tazobactam+Meropenem+Aztreonam+Colistin	Marvig et al., 2015, Nature genetics
37	Denmark		2009-2012	15	3				Sputum	Cystic Fibrosis	Ciprofloxacin+Tobramycin+Azithromycin+Meropenem+Ceftazidime+Aztreonam+Colistin	Marvig et al., 2015, Nature genetics
37	Denmark		2007-2013	11	4				Sputum	Cystic Fibrosis	Ciprofloxacin+Tobramycin+Azithromycin+Piperacillin/Tazobactam+Aztreonam+Colistin	Marvig et al., 2015, Nature genetics
37	Denmark		2009-2011	15	2				Sputum	Cystic Fibrosis	Ciprofloxacin+Tobramycin+Azithromycin+Piperacillin/Tazobactam+Meropenem+Ceftazidime+Colistin	Marvig et al., 2015, Nature genetics
37	Denmark		2011-2013	15	1				Sputum	Cystic Fibrosis	Ciprofloxacin+Tobramycin+Azithromycin+Piperacillin/Tazobactam+Meropenem+Ceftazidime+Colistin	Marvig et al., 2015, Nature genetics
37	Denmark		2011-2012	14	1				Sputum	Cystic Fibrosis	Ciprofloxacin+Tobramycin+Azithromycin+Meropenem+Ceftazidime+Colistin	Marvig et al., 2015, Nature genetics
38	Australia	40	2014	11	1	AUST_02 lineage		Complex changes in antibiotic resistance profile, overall changes in susceptibility to ciprofloxacin and tobramycin	Sputum	Cystic Fibrosis, Pulmonary Exacerbation	Azithromycin+Tobramycin+Meropenem+Aztreonam	Sherrard et al., 2017
39	Switzerland	32	2011	4	1		Transformation from combined mucoid and non-mucoid colonies to non-mucoid colonies only, increased biofilm formation, increased growth in LB, M9 succinate and M9 citrate media	Increased resistance to colistin in final isolate	Bronchial aspirate	Cystic Fibrosis, Lung Transplantation, concurrent Mycobacterium abscessus colocalization	Imipenem+Linezolid+Tigecycline+Moxifloxacin+Amikacin+Azithromycin+Colistin+Co-trimoxazole+Tobramycin+Tacrolimus+Glucocorticoid	Beaume et al., 2017
42	Denmark		1980-2012	18	1	Three different lineages	Cluster A and B - reduced proteases. Cluster C - reduced quorum sensing and proteases. Clusters A and C - mucoid transformation			Cystic Fibrosis		Markussen et al., 2014
46	Spain		2003-2010	3	1			Increased resistance to amikacin	Sputum	Cystic Fibrosis		Lopez-Causape et al., 2017
46	Spain		2003-2011	4	1			Reduced resistance to cefepime, aztreonam and piperacillin-tazobactam in second isolate then gradual increase	Sputum	Cystic Fibrosis		Lopez-Causape et al., 2017
46	Spain		2003-2011	4	2			Second isolate - reduced resistance to ceftazidime, cefepime, Fourth isolate - increased resistance to ceftazidime, cefepime, aztreonam, imipenem, meropenem	Sputum	Cystic Fibrosis		Lopez-Causape et al., 2017
46	Spain		2004-2010	4	1				Sputum	Cystic Fibrosis		Lopez-Causape et al., 2017
82	UK	30	2009	4	1				Sputum	Cystic Fibrosis		Williams et al., 2018
82	UK	20	2009	86	1				Sputum	Cystic Fibrosis		Williams et al., 2018
82	UK	31	2009	4	1				Sputum	Cystic Fibrosis		Williams et al., 2018
82	UK	19	2009	4	1				Sputum	Cystic Fibrosis		Williams et al., 2018
82	UK	24	2009	8	2				Sputum	Cystic Fibrosis		Williams et al., 2018
82	UK	25	2009	6	1				Sputum	Cystic Fibrosis		Williams et al., 2018
82	UK	28	2009-2010	13	2	Liverpool Epidemic Strain			Sputum	Cystic Fibrosis		Williams et al., 2018
83	Denmark	range(10-62)-range(16-68)	2008-2014	3	2	DK65 and DK06 lineages	Increased mucoidity, reduced protease secretion, increased generation time, increased biofilm formation		Sputum	Primary Ciliary Dyskinesia		Sommer et al., 2016
83	Denmark	range(10-62)-range(12-64)	2009-2011	2	1	DK19 lineage	Reduced protease secretion, increased generation time, increased biofilm formation		Sputum	Primary Ciliary Dyskinesia		Sommer et al., 2016
83	Denmark	range(10-62)-range(12-64)	2010-2012	4	1	DK61 lineage	Increased mucoidity, increased generation time, increased biofilm formation		Sputum	Primary Ciliary Dyskinesia		Sommer et al., 2016
83	Denmark	range(10-62)-range(13-65)	2009-2012	5	1	DK59 lineage	Increased generation time, reduced biofilm formation		Sputum	Primary Ciliary Dyskinesia		Sommer et al., 2016
83	Denmark	range(10-62)-range(12-64)	2011-2013	3	1	DK51 lineage	Increased mucoidity, reduced swimming, increased generation time, inreased biofilm formation		Sputum	Primary Ciliary Dyskinesia		Sommer et al., 2016
83	Denmark	range(10-62)-range(11-63)	2011-2012	3	2	DK60 and DK21 lineages	Reduced mucoidity, increased twitching, reduced generation time, reduced biofilm formation		Sputum	Primary Ciliary Dyskinesia		Sommer et al., 2016
83	Denmark	range(10-62)-range(12-64)	2010-2012	2	1	DK60 lineage	Increased protease secretion, increased swimming, reduced generation time		Sputum	Primary Ciliary Dyskinesia		Sommer et al., 2016
83	Denmark	range(10-62)-range(13-65)	2009-2012	2	1	DK08 lineage	Reduced twitching, reduced biofilm formation		Sputum	Primary Ciliary Dyskinesia		Sommer et al., 2016
83	Denmark	range(10-62)-range(13-65)	2009-2012	4	2	DK63 and DK54 lineage	Reduced twitching, increasd biofilm formation		Sputum	Primary Ciliary Dyskinesia		Sommer et al., 2016
83	Denmark	range(10-62)-range(11-63)	2011-2012	2	1	DK64 lineage	Reduced biofilm formation		Sputum	Primary Ciliary Dyskinesia		Sommer et al., 2016
83	Denmark	range(10-62)-range(12-64)	2010-2012	2	1	DK66 lineage	Reduced protease secretion, increased generation time, reduced biofilm formation		Sputum	Primary Ciliary Dyskinesia		Sommer et al., 2016
83	Denmark	range(10-62)-range(13-65)	2009-2012	3	1	DK62 lineage	Reduced swimming, reduced twitching, increased generation time		Sputum	Primary Ciliary Dyskinesia		Sommer et al., 2016
84	Germany	4-11	range(1984-2018)	9	1		Reduced hemolysis, reduced protease secretion, increased siderophore secretion, reduced twitching, increased swarming		Sputum	Severe course Cystic Fibrosis		Klockgether et al., 2018
84	Germany	9-12	range(1984-2018)	22	3		Reduced hemolysis, reduced protease secretion, reduced siderophore secretion, increased twitching		Sputum	Severe course Cystic Fibrosis		Klockgether et al., 2018
84	Germany	7-32	range(1984-2018)	1	None		Increased hemolysis, reduced protease secretion, increased twitching, increased swarming, reduced swimming		Sputum	Mild course Cystic Fibrosis		Klockgether et al., 2018
84	Germany	19-35	range(1984-2018)	14	1		Increased autolysis, reduced protease secretion, increased swarming		Sputum	Mild course Cystic Fibrosis		Klockgether et al., 2018
84	Germany	16-29	range(1984-2018)	9	1		Increased autolysis, reduced protease secretion, increased siderophore secretion, reduced twitching, reduced swarming, reduced swimming		Sputum	Severe course Cystic Fibrosis		Klockgether et al., 2018
84	Germany	13-23	range(1984-2018)	7	1		Increased autolysis, reduced hemolysis, reduced protease secretion, reduced twitching, increased swimming		Sputum	Severe course Cystic Fibrosis		Klockgether et al., 2018
84	Germany	14-24	range(1984-2018)	6	1		Increased hemolysis, reduced siderophore secretion, increased swarming, reduced swimming		Sputum	Severe course Cystic Fibrosis		Klockgether et al., 2018
84	Germany	14-29	range(1984-2018)	8	2		Increased autolysis, reduced hemolysis, reduced protease secretion, increase siderophore secretion, reduced twitching, increased swimming		Sputum	Mild course Cystic Fibrosis		Klockgether et al., 2018
84	Germany	7-18	range(1984-2018)	7	1		Reduced hemolysis, reduced twitching, reduced swarming, increased swimming		Sputum	Mild course Cystic Fibrosis		Klockgether et al., 2018
84	Germany	9-21	range(1984-2018)	5	1		Reduced swarming		Sputum	Mild course Cystic Fibrosis		Klockgether et al., 2018
84	Germany	7-20	range(1984-2018)	2	1		Increased autolysis, reduced protease secretion, increased siderophore production		Sputum	Severe course Cystic Fibrosis		Klockgether et al., 2018
84	Germany	13-26	range(1984-2018)	7	1		Reduced autolysis, increased hemolysis, reduced protease secretion, reduced twitching, reduced swarming, increasing swimming		Sputum	Mild course Cystic Fibrosis		Klockgether et al., 2018
85	Spain			2	1				Sputum	Cystic Fibrosis		Lopez-Causape et al., 2018
85	Spain			3	1				Sputum	Cystic Fibrosis		Lopez-Causape et al., 2018
95	USA			3	None			Increased resistance to piperacillin-tazobactam and clindamycin for second and third isolates	Endotracheal aspirate	Ventilator-associated pneumonia	Clindamycin+Piperacillin/Tazobactam+Ciprofloxacin+Vancomycin	Singh et al., 2014
107	Australia		2007-2010	12	1	M3L7 subtype of AUST-02 lineage			Sputum	Cystic Fibrosis		Wee et al., 2018
107	Australia		2008-2011	2	1	M3L7 subtype of AUST-02 lineage			Sputum	Cystic Fibrosis		Wee et al., 2018
107	Australia		2007-2011	2	1	M3L7 subtype of AUST-02 lineage			Sputum	Cystic Fibrosis		Wee et al., 2018
107	Australia		2007-2011	2	1	M3L7 subtype of AUST-02 lineage			Sputum	Cystic Fibrosis		Wee et al., 2018
107	Australia		2007-2011	2	1	M3L7 subtype of AUST-02 lineage			Sputum	Cystic Fibrosis		Wee et al., 2018
107	Australia		2008-2011	2	1	M3L7 subtype of AUST-02 lineage			Sputum	Cystic Fibrosis		Wee et al., 2018
107	Australia		2007-2011	2	1	M3L7 subtype of AUST-02 lineage			Sputum	Cystic Fibrosis		Wee et al., 2018
108	China	50	2013-2014	5	4		Decreased levels of elastase	From second isolate - reduced resistance to amikacin, increased resistance to ceftazidime, increased resistance to piperacillin-tazobactam. From fourth isolate - reduced resistance to cefepime, increased resistance to imipenem, reduced resistance to piperacillin-tazobactam	Sputum	Ventilator-associated pneumonia, Diabetes, Brain herniation		Wang et al., 2017
108	China	76	2013-2014	8	3		Increased, then decreased levels of elastase	Second isolate - increased resistance to amikacin, reduced resistance to ceftazidime. Third isolate - reduced resistance to amikacin, increased resistance to ceftazidime. Fourth isolate - increased resistance to azithromycin, ceftazidime. Fifth isolate - increased resistance to ceftazidime, cefepime, imipenem, piperacillin-tazobactam. Sixth isolate - reduced resistance to azithromycin, ceftazidim…	Sputum	Ventilator-associated pneumonia, Central hemorrhage		Wang et al., 2017
108	China	82	2014	9	3		Decreased levels of elastase	Second isolate - increased resistance to ceftazidime, cefepime, piperacillin-tazobactam. Third isolate - reduced resistance to ceftazidime, cefepime, increased resistance to imipenem. Fourth isolate - increased resistance to ceftazidime, cefepime. Sixth isolate - reduced resistance to imipenem. Eighth isolate - reduced resistance to ceftazidime, imipenem	Sputum	Ventilator-associated pneumonia, Diabetes, Peripheral lung cancer		Wang et al., 2017
108	China	46	2014	7	4		Decreased levels of elastase	Third isolate - reduced resistance to amikacin, ceftazidime, cefepime, piperacillian-tazobactam. Fourth isolate - increased reisstance to amikacin, reduced resistance to cefepime, piperacillin-tazobactam. Sixth isolate - reduced resistance to amikacin, ceftazidime	Sputum	Ventilator-associated pneumonia, Nasopharyngeal cancer		Wang et al., 2017
110	USA	range(19-55)	2003-2006	6	1				Sputum	Cystic Fibrosis		Spilker and LiPuma, 2016
110	USA	range(19-55)	2000-2005	3	1				Sputum	Cystic Fibrosis		Spilker and LiPuma, 2016
110	USA	range(19-55)	2004-2010	3	1				Sputum	Cystic Fibrosis		Spilker and LiPuma, 2016
110	USA	range(19-55)	2004-2008	5	1				Sputum	Cystic Fibrosis		Spilker and LiPuma, 2016
110	USA	range(19-55)	2004-2008	2	1				Sputum	Cystic Fibrosis		Spilker and LiPuma, 2016
110	USA	range(19-55)	2004-2012	4	1				Sputum	Cystic Fibrosis		Spilker and LiPuma, 2016
110	USA	range(19-55)	2004-2008	6	1				Sputum	Cystic Fibrosis		Spilker and LiPuma, 2016
110	USA	range(19-55)	2004-2009	3	1				Sputum	Cystic Fibrosis		Spilker and LiPuma, 2016
110	USA	range(19-55)	2005-2012	7	1				Sputum	Cystic Fibrosis		Spilker and LiPuma, 2016
110	USA	range(19-55)	2005-2010	4	1				Sputum	Cystic Fibrosis		Spilker and LiPuma, 2016
110	USA	range(19-55)	2006-2012	4	1				Sputum	Cystic Fibrosis		Spilker and LiPuma, 2016
110	USA	range(19-55)	2006-2012	5	1				Sputum	Cystic Fibrosis		Spilker and LiPuma, 2016
110	USA	range(19-55)	2006-2012	3	1				Sputum	Cystic Fibrosis		Spilker and LiPuma, 2016
110	USA	range(19-55)	2007-2011	3	1				Sputum	Cystic Fibrosis		Spilker and LiPuma, 2016
110	USA	range(19-55)	1999-2012	5	1				Sputum	Cystic Fibrosis		Spilker and LiPuma, 2016
111	Netherlands	15-18	2004-2007	2	1	ST406 lineage	Reduced thickness of biofilms, slightly increased protease secretion, enhanced metabolism in the presence of toxic substances such as chloride and bromide detergents and diverse oxidizing agents, reduced growth capabilities on several amino acids and different carbon, phosphorus, and nitrogen sources	Reduced resistance to chloramphenicol and trimethoprim/sulfamethoxalzole	Sputum	Cystic Fibrosis		van Mansfeld et al., 2016

## Sheet: Legend
Experiment: An arbitrary number assigned to the study in which the strain was sequenced (the original study).
Country of Samples: The country of the patient.
Age: The age of the patient in the period when the samples were collected in years.
Years of sample collection: The years in which the samples were collected.
Phylogenetic notes: Any information from the original study on relation to other strains or to epidemiological strains.
Changes in phenotype: Data from the original study regarding changes in phenotypes during the infection.
Changes in antibiotic susceptibility: Data from the original study regarding changes in antibiotic susceptibility during the infection.
Tissue: The tissue from which the bacteria were isolated.
Additional conditions: Known medical conditions afflicting the host.
Treatment: Antibiotic treatments prescribed to the patients during the infection.
Reference: The study where the strain was sequenced.

## Sheet: References
Abbreviation	Full citation
Marvig et al., 2015, BMC microbiology	Marvig RL, Dolce D, Sommer LM, Petersen B, Ciofu O, Campana S, Molin S, Taccetti G, Johansen HK. 2015. Within-host microevolution of Pseudomonas aeruginosa in Italian cystic fibrosis patients. BMC microbiology 15:218-218.
Marvig et al., 2013, PLoS Genetics	Marvig RL, Johansen HK, Molin S, Jelsbak L. 2013. Genome Analysis of a Transmissible Lineage of Pseudomonas aeruginosa Reveals Pathoadaptive Mutations and Distinct Evolutionary Paths of Hypermutators. PLoS Genetics 9:e1003741-e1003741.
Feliziani et al., 2014	Feliziani S, Marvig RL, Luján AM, Moyano AJ, Di Rienzo JA, Krogh Johansen H, Molin S, Smania AM. 2014. Coexistence and Within-Host Evolution of Diversified Lineages of Hypermutable Pseudomonas aeruginosa in Long-term Cystic Fibrosis Infections. PLoS Genetics 10:e1004651-e1004651.
Cramer et al., 2011	Cramer N, Klockgether J, Wrasman K, Schmidt M, Davenport CF, Tümmler B. 2011. Microevolution of the major common Pseudomonas aeruginosa clones C and PA14 in cystic fibrosis lungs. Environmental microbiology 13:1690-704.
Marvig et al., 2015, Nature genetics	Marvig RL, Sommer LM, Molin S, Johansen HK. 2015. Convergent evolution and adaptation of Pseudomonas aeruginosa within patients with cystic fibrosis. Nature Genetics 47:57-64.
Sherrard et al., 2017	Sherrard LJ, Tai AS, Wee BA, Ramsay KA, Kidd TJ, Ben Zakour NL, Whiley DM, Beatson SA, Bell SC. 2017. Within-host whole genome analysis of an antibiotic resistant Pseudomonas aeruginosa strain sub-type in cystic fibrosis. PloS one 12:e0172179-e0172179.
Beaume et al., 2017	Beaume M, Köhler T, Greub G, Manuel O, Aubert JD, Baerlocher L, Farinelli L, Buckling A, Van Delden C. 2017. Rapid adaptation drives invasion of airway donor microbiota by Pseudomonas after lung transplantation. Scientific Reports 7:40309-40309.
Markussen et al., 2014	Markussen T, Marvig RL, Gómez-Lozano M, Aanæs K, Burleigh AE, Høiby N, Johansen HK, Molin S, Jelsbak L. 2014. Environmental Heterogeneity Drives Within-Host Diversification and Evolution of Pseudomonas aeruginosa. mBio 5:e01592-14
Lopez-Causape et al., 2017	López-Causapé C, Sommer LM, Cabot G, Rubio R, Ocampo-Sosa AA, Johansen HK, Figuerola J, Cantón R, Kidd TJ, Molin S, Oliver A. 2017. Evolution of the Pseudomonas aeruginosa mutational resistome in an international Cystic Fibrosis clone. Scientific reports 7:5555-5555.
Williams et al., 2018	Williams D, Fothergill JL, Evans B, Caples J, Haldenby S, Walshaw MJ, Brockhurst MA, Winstanley C, Paterson S. 2018. Transmission and lineage displacement drive rapid population genomic flux in cystic fibrosis airway infections of a Pseudomonas aeruginosa epidemic strain. Microbial genomics 4:e000167-e000167.
Sommer et al., 2016	Sommer LM, Alanin MC, Marvig RL, Nielsen KG, Høiby N, von Buchwald C, Molin S, Johansen HK. 2016. Bacterial evolution in PCD and CF patients follows the same mutational steps. Scientific reports 6:28732-28732.
Klockgether et al., 2018	Klockgether J, Cramer N, Fischer S, Wiehlmann L, Tümmler B. 2018. Long-Term Microevolution of Pseudomonas aeruginosa Differs between Mildly and Severely Affected Cystic Fibrosis Lungs. American journal of respiratory cell and molecular biology 59:246-256.
Lopez-Causape et al., 2018	López-Causapé C, Rubio R, Cabot G, Oliver A. 2018. Evolution of the Pseudomonas aeruginosa aminoglycoside mutational resistome in vitro and in the cystic fibrosis setting. Antimicrobial Agents and Chemotherapy 62:e02583-17.
Singh et al., 2014	Singh G, Srinivasan R, Cheng J, Peng Z, Fujimura K, Baek MS, Panzer AR, Tringe SG, Chen F, Sorek R, Weng L, Bristow J, Wiener-Kronish JP, Lynch SV. 2014. Rearrangement of a large novel Pseudomonas aeruginosa gene island in strains isolated from a patient developing ventilator-associated pneumonia. Journal of Clinical Microbiology 52:2430-2438.
Wee et al., 2018	Wee BA, Tai AS, Sherrard LJ, Ben Zakour NL, Hanks KR, Kidd TJ, Ramsay KA, Lamont I, Whiley DM, Bell SC, Beatson SA. 2018. Whole genome sequencing reveals the emergence of a Pseudomonas aeruginosa shared strain sub-lineage among patients treated within a single cystic fibrosis centre. BMC genomics 19:644-644.
Wang et al., 2017	Wang K, Chen Y-Q, Salido MM, Kohli GS, Kong J-L, Liang H-J, Yao Z-T, Xie Y-T, Wu H-Y, Cai S-Q, Drautz-Moses DI, Darling AE, Schuster SC, Yang L, Ding Y. 2017. The rapid in vivo evolution of Pseudomonas aeruginosa in ventilator-associated pneumonia patients leads to attenuated virulence. Open biology 7:170029.
Spilker and LiPuma, 2016	Spilker T, LiPuma JJ. 2016. Draft Genome Sequences of 63 Pseudomonas aeruginosa Isolates Recovered from Cystic Fibrosis Sputum. Genome announcements 4:e00231-16.
van Mansfeld et al., 2016	van Mansfeld R, de Been M, Paganelli F, Yang L, Bonten M, Willems R. 2016. Within-Host Evolution of the Dutch High-Prevalent Pseudomonas aeruginosa Clone ST406 during Chronic Colonization of a Patient with Cystic Fibrosis. PloS one 11:e0158106-e0158106
