# Supplementary material for: Convergent Within-Host Adaptation of Pseudomonas aeruginosa through the Transcriptional Regulatory Network
Source: mSystems. 2023 Mar 28;8(2):e00024-23. doi: 10.1128/msystems.00024-23 (PMC10134825; doi:10.1128/msystems.00024-23)
Supplement: TABLE S2 [file msystems.00024-23-s0003.xlsx]

## Sheet: Table S2
Table S2: Mean Regulatory Outcome Score (mROS) and Heterogeneity Score (HS) of genes in the P. aeruginosa TRN.
RefSeq protein ID	Gene name	Locus tag	Number of progenitor-progeny pairs	LOF events of node	mROS	NROS	Fraction of pairs with major outcome	Heterogeneity score	adjusted p-value	Fraction of LOF	ROS=-1	ROS=+1	ROS=0	Major outcome out of non-zeros	Contribution of LOF
NP_064721.1	PA0001	PA0001	260	0	0.0653846	260	0.165385	2.49559	0.000118315	0	0.1	0.165385	0.734615	0.623188	0
NP_064722.1	PA0002	PA0002	260	0	0.0653846	260	0.165385	2.49559	8.13635e-05	0	0.1	0.165385	0.734615	0.623188	0
NP_064723.1	recF	PA0003	259	0	0.0656371	259	0.166023	2.49559	0.000118315	0	0.100386	0.166023	0.733591	0.623188	0
NP_064724.1	gyrB	PA0004	260	0	0.0653846	260	0.165385	2.49559	8.13635e-05	0	0.1	0.165385	0.734615	0.623188	0
NP_064725.1	lptA	PA0005	260	0	0.142308	260	0.196154	1.55647	0	0	0.0538462	0.196154	0.75	0.784615	0
NP_064726.1	PA0006	PA0006	260	0	0	260	0	0	1	0	0	0	1	0
NP_064727.1	PA0007	PA0007	255	0	0	255	0	0	1	0	0	0	1	0
NP_064728.1	glyS	PA0008	260	0	0	260	0	0	1	0	0	0	1	0
NP_064729.1	glyQ	PA0009	260	0	0	260	0	0	1	0	0	0	1	0
NP_248706.1	trkA	PA0016	256	0	0.0117188	256	0.136719	1.65568	1	0	0.125	0.136719	0.738281	0.522388	0
NP_248709.1	PA0019	PA0019	260	0	0.0307692	260	0.0307692	1	0	0	0	0.0307692	0.969231	1
NP_248712.1	PA0022	PA0022	260	0	0	260	0	0	1	0	0	0	1	0
NP_248714.1	PA0024	PA0024	260	0	-0.0153846	260	0.05	1.5	0.945748	0	0.05	0.0346154	0.915385	0.590909	0
NP_248715.1	aroE	PA0025	260	0	-0.0153846	260	0.05	1.5	0.926308	0	0.05	0.0346154	0.915385	0.590909	0
NP_248716.1	plcB	PA0026	260	0	0.0576923	260	0.157692	2.56173	0.000225314	0	0.1	0.157692	0.742308	0.61194	0
NP_248717.1	PA0027	PA0027	260	0	0.00384615	260	0.134615	1.65568	1	0	0.130769	0.134615	0.734615	0.507246	0
NP_248718.1	PA0028	PA0028	260	0	0.0576923	260	0.157692	2.56173	0.000242912	0	0.1	0.157692	0.742308	0.61194	0
NP_248725.1	PA0035	PA0035	258	0	0	258	0	0	1	0	0	0	1	0
NP_248726.1	trpB	PA0036	260	0	0	260	0	0	1	0	0	0	1	0
NP_248727.1	trpI	PA0037	260	0	0	260	0	0	1	0	0	0	1	0
NP_248728.1	PA0038	PA0038	260	0	-0.165385	260	0.207692	1.84105	0	0	0.207692	0.0423077	0.75	0.830769	0
NP_248734.1	exoT	PA0044	257	0	-0.07393	257	0.194553	3.36111	6.19528e-05	0	0.194553	0.120623	0.684825	0.617284	0
NP_248735.1	PA0045	PA0045	260	0	-0.0153846	260	0.0153846	1	0.000516586	0	0.0153846	0	0.984615	1	0
NP_248736.1	PA0046	PA0046	259	1	-0.0155039	258	0.0155039	1	0.00236182	0.003861	0.0155039	0	0.984496	1	0.199382
NP_248740.1	PA0050	PA0050	259	1	0	258	0.131783	0	1	0.003861	0.131783	0.131783	0.736434	0.5	0.0284643
NP_248741.1	PA0051	PA0051	255	2	0.0237154	253	0.0237154	1	0.000400853	0.00784314	0	0.0237154	0.976285	1	1
NP_248742.1	PA0052	PA0052	256	1	0	255	0.133333	0	1	0.00390625	0.133333	0.133333	0.733333	0.5	0.028463
NP_248749.1	osmC	PA0059	259	1	0.147287	258	0.197674	1.55647	0	0.003861	0.0503876	0.197674	0.751938	0.796875	0.0711724
NP_248750.1	PA0060	PA0060	259	1	0.147287	258	0.197674	1.55647	0	0.003861	0.0503876	0.197674	0.751938	0.796875	0.0711724
NP_248751.1	PA0061	PA0061	252	9	0.156379	243	0.201646	1.55647	0	0.0357143	0.0452675	0.201646	0.753086	0.816667	0.441016
NP_248752.1	PA0062	PA0062	259	1	0.147287	258	0.197674	1.55647	0	0.003861	0.0503876	0.197674	0.751938	0.796875	0.0711724
NP_248757.1	prlC	PA0067	259	1	0.0310078	258	0.0310078	1	0	0.003861	0	0.0310078	0.968992	1	1
NP_248758.1	PA0068	PA0068	259	1	0.0310078	258	0.0310078	1	0	0.003861	0	0.0310078	0.968992	1	1
NP_248761.1	PA0071	PA0071	259	1	0.147287	258	0.197674	1.55647	0	0.003861	0.0503876	0.197674	0.751938	0.796875	0.0711724
NP_248772.1	PA0082	PA0082	242	1	0.170124	241	0.215768	1.85957	0	0.00413223	0.0456432	0.215768	0.738589	0.825397	0.0830176
NP_248786.1	PA0096	PA0096	260	0	-0.188462	260	0.226923	3.06389	0	0	0.226923	0.0384615	0.734615	0.855072	0
NP_248787.1	PA0097	PA0097	259	2	-0.190661	257	0.229572	3.06389	0	0.00772201	0.229572	0.0389105	0.731518	0.855072	0.0325419
NP_248788.1	PA0098	PA0098	260	1	-0.189189	259	0.227799	3.06389	0	0.00384615	0.227799	0.03861	0.733591	0.855072	0.0166036
NP_248789.1	PA0099	PA0099	260	0	-0.188462	260	0.226923	3.06389	0	0	0.226923	0.0384615	0.734615	0.855072	0
NP_248791.1	PA0101	PA0101	255	0	-0.188235	255	0.223529	3.20606	0	0	0.223529	0.0352941	0.741176	0.863636	0
NP_248792.1	PA0102	PA0102	252	6	0.170732	246	0.211382	1.91186	0	0.0238095	0.0406504	0.211382	0.747967	0.83871	0.369369
NP_248795.1	PA0105	PA0105	260	1	0.0540541	259	0.169884	2.55769	0.000118315	0.00384615	0.11583	0.169884	0.714286	0.594595	0.032138
NP_248796.1	PA0106	PA0106	260	0	0.0538462	260	0.169231	2.55769	0.000136543	0	0.115385	0.169231	0.715385	0.594595	0
NP_248797.1	PA0107	PA0107	259	0	0.003861	259	0.135135	1.65568	1	0	0.131274	0.135135	0.733591	0.507246	0
NP_248798.1	PA0108	PA0108	260	0	0.00384615	260	0.134615	1.65568	1	0	0.130769	0.134615	0.734615	0.507246	0
NP_248799.1	PA0109	PA0109	260	0	0.00384615	260	0.134615	1.65568	1	0	0.130769	0.134615	0.734615	0.507246	0
NP_248802.1	PA0112	PA0112	249	0	0.192771	249	0.2249	2.10032	0	0	0.0321285	0.2249	0.742972	0.875	0
NP_248803.1	PA0113	PA0113	260	0	0.188462	260	0.223077	2.07809	0	0	0.0346154	0.223077	0.742308	0.865672	0
NP_248804.1	senC	PA0114	258	1	0.190661	257	0.22179	2.07809	0	0.00387597	0.0311284	0.22179	0.747082	0.876923	0.110728
NP_248805.1	PA0115	PA0115	260	1	-0.015444	259	0.015444	1	0.000154162	0.00384615	0.015444	0	0.984556	1	0.199384
NP_248806.1	PA0116	PA0116	258	0	-0.0155039	258	0.0155039	1	0.000774115	0	0.0155039	0	0.984496	1	0
NP_248812.1	PA0122	PA0122	260	0	-0.00769231	260	0.103846	1.37034	0.021	0	0.103846	0.0961538	0.8	0.519231	0
NP_248813.1	PA0123	PA0123	260	0	0.142308	260	0.196154	1.63364	0	0	0.0538462	0.196154	0.75	0.784615	0
NP_248819.1	gabP	PA0129	260	0	-0.00384615	260	0.00384615	1	1	0	0.00384615	0	0.996154	1	0
NP_248820.1	PA0130	PA0130	260	0	-0.00384615	260	0.00384615	1	1	0	0.00384615	0	0.996154	1	0
NP_248821.1	PA0131	PA0131	260	0	-0.00384615	260	0.00384615	1	1	0	0.00384615	0	0.996154	1	0
NP_248822.1	PA0132	PA0132	260	0	-0.00384615	260	0.00384615	1	1	0	0.00384615	0	0.996154	1	0
NP_248823.1	PA0133	PA0133	259	1	0	258	0	0	0.0600645	0.003861	0	0	1	0	1
NP_248824.1	PA0134	PA0134	260	1	0.142857	259	0.196911	1.55647	0	0.00384615	0.0540541	0.196911	0.749035	0.784615	0.0664273
NP_248826.1	PA0136	PA0136	260	0	0.119231	260	0.188462	1.48239	0	0	0.0692308	0.188462	0.742308	0.731343	0
NP_248827.1	PA0137	PA0137	260	0	0.119231	260	0.188462	1.48239	0	0	0.0692308	0.188462	0.742308	0.731343	0
NP_248828.1	PA0138	PA0138	260	1	0.119691	259	0.189189	1.48239	0	0.00384615	0.0694981	0.189189	0.741313	0.731343	0.0524398
NP_248829.1	PA0139	PA0139	260	0	0.0307692	260	0.0307692	1	0	0	0	0.0307692	0.969231	1
NP_248833.2	PA0143	PA0143	260	0	-0.00769231	260	0.103846	1.37034	0.0210794	0	0.103846	0.0961538	0.8	0.519231	0
NP_248834.1	PA0144	PA0144	260	0	-0.0153846	260	0.111538	1.62034	0.00460555	0	0.111538	0.0961538	0.792308	0.537037	0
NP_248836.1	PA0146	PA0146	260	0	-0.0153846	260	0.0153846	1	0.000573879	0	0.0153846	0	0.984615	1	0
NP_248837.1	PA0147	PA0147	260	0	-0.0153846	260	0.0153846	1	0.000598669	0	0.0153846	0	0.984615	1	0
NP_248843.1	PA0153	PA0153	260	1	-0.003861	259	0.135135	3.06334	1	0.00384615	0.135135	0.131274	0.733591	0.507246	0.0276739
NP_248844.1	PA0154	PA0154	260	0	-0.00384615	260	0.134615	3.06334	1	0	0.134615	0.130769	0.734615	0.507246	0
NP_248846.1	PA0156	PA0156	260	0	0.119231	260	0.188462	1.48239	0	0	0.0692308	0.188462	0.742308	0.731343	0
NP_248847.1	PA0157	PA0157	260	0	0.119231	260	0.188462	1.48239	0	0	0.0692308	0.188462	0.742308	0.731343	0
NP_248848.1	PA0158	PA0158	260	2	0.120155	258	0.189922	1.48239	0	0.00769231	0.0697674	0.189922	0.74031	0.731343	0.0993072
NP_248852.1	PA0162	PA0162	260	0	0	260	0	0	1	0	0	0	1	0
NP_248855.1	PA0165	PA0165	254	4	-0.016	250	0.016	1	0	0.015748	0.016	0	0.984	1	0.496032
NP_248856.1	PA0166	PA0166	260	0	-0.0153846	260	0.0153846	1	0.00063048	0	0.0153846	0	0.984615	1	0
NP_248857.1	PA0167	PA0167	260	0	-0.0153846	260	0.0153846	1	0.000611527	0	0.0153846	0	0.984615	1	0
NP_248858.1	PA0168	PA0168	260	0	-0.0153846	260	0.0153846	1	0.000619579	0	0.0153846	0	0.984615	1	0
NP_248862.1	PA0172	PA0172	258	4	-0.15748	254	0.200787	1.84105	0	0.0155039	0.200787	0.0433071	0.755906	0.822581	0.0716805
NP_248863.1	PA0173	PA0173	260	0	-0.00384615	260	0.134615	2.40694	1	0	0.134615	0.130769	0.734615	0.507246	0
NP_248864.1	PA0174	PA0174	260	0	-0.00384615	260	0.134615	2.40694	1	0	0.134615	0.130769	0.734615	0.507246	0
NP_248865.1	PA0175	PA0175	260	0	-0.00384615	260	0.134615	2.40694	1	0	0.134615	0.130769	0.734615	0.507246	0
NP_248866.1	PA0176	PA0176	260	0	-0.00384615	260	0.134615	2.40694	1	0	0.134615	0.130769	0.734615	0.507246	0
NP_248867.1	PA0177	PA0177	260	0	-0.00384615	260	0.134615	2.40694	1	0	0.134615	0.130769	0.734615	0.507246	0
NP_248868.1	PA0178	PA0178	256	0	-0.0078125	256	0.132812	2.36528	1	0	0.132812	0.125	0.742188	0.515152	0
NP_248869.1	PA0179	PA0179	260	0	-0.00384615	260	0.134615	2.40694	1	0	0.134615	0.130769	0.734615	0.507246	0
NP_248870.1	cttP	PA0180	260	0	-0.00384615	260	0.134615	3.06334	1	0	0.134615	0.130769	0.734615	0.507246	0
NP_248872.1	PA0182	PA0182	260	0	0.0307692	260	0.0307692	1	0	0	0	0.0307692	0.969231	1
NP_248873.1	PA0183	PA0183	260	1	0.030888	259	0.030888	1	8.13635e-05	0.00384615	0	0.030888	0.969112	1	1
NP_248874.1	PA0184	PA0184	260	0	0.0307692	260	0.0307692	1	2.11507e-05	0	0	0.0307692	0.969231	1
NP_248875.1	PA0185	PA0185	260	3	0.0311284	257	0.0311284	1	0.000619579	0.0115385	0	0.0311284	0.968872	1	1
NP_248876.1	PA0186	PA0186	260	0	0.0307692	260	0.0307692	1	4.17796e-05	0	0	0.0307692	0.969231	1
NP_248881.1	PA0191	PA0191	260	0	0.0307692	260	0.0307692	1	0	0	0	0.0307692	0.969231	1
NP_248882.1	PA0192	PA0192	256	0	0.03125	256	0.03125	1	0	0	0	0.03125	0.96875	1
NP_248883.1	PA0193	PA0193	260	1	0.030888	259	0.030888	1	0	0.00384615	0	0.030888	0.969112	1	1
NP_248884.1	PA0194	PA0194	245	4	0.0290456	241	0.0290456	1	0.00114482	0.0163265	0	0.0290456	0.970954	1	1
NP_248886.2	PA0195.1	PA0195.1	255	3	0	252	0	0	0.0148621	0.0117647	0	0	1	0	1
NP_248887.1	PA0196	PA0196	260	0	0	260	0	0	1	0	0	0	1	0
NP_248891.1	PA0200	PA0200	260	0	0.188462	260	0.223077	2.07809	0	0	0.0346154	0.223077	0.742308	0.865672	0
NP_248892.1	PA0201	PA0201	260	0	0.173077	260	0.215385	2.23457	0	0	0.0423077	0.215385	0.742308	0.835821	0
NP_248893.1	PA0202	PA0202	157	24	0	133	0.0150376	0	0	0.152866	0.0150376	0.0150376	0.969925	0.5	0.910439
NP_248908.1	PA0217	PA0217	260	0	0.0307692	260	0.0307692	1	0	0	0	0.0307692	0.969231	1
NP_248909.1	PA0218	PA0218	260	1	-0.015444	259	0.015444	1	8.13635e-05	0.00384615	0.015444	0	0.984556	1	0.199384
NP_248910.1	PA0219	PA0219	253	0	0.00790514	253	0.0237154	1	0.0327064	0	0.0158103	0.0237154	0.960474	0.6	0
NP_248911.1	PA0220	PA0220	260	0	0.00769231	260	0.0230769	1	0.0485029	0	0.0153846	0.0230769	0.961538	0.6	0
NP_248912.1	PA0221	PA0221	260	0	0.00769231	260	0.0230769	1	0.0611949	0	0.0153846	0.0230769	0.961538	0.6	0
NP_248913.1	PA0222	PA0222	260	0	-0.0153846	260	0.0153846	1	0.000560083	0	0.0153846	0	0.984615	1	0
NP_248916.1	PA0225	PA0225	260	0	0.142308	260	0.196154	1.55647	0	0	0.0538462	0.196154	0.75	0.784615	0
NP_248923.1	PA0232	PA0232	260	0	0.142308	260	0.196154	1.55647	0	0	0.0538462	0.196154	0.75	0.784615	0
NP_248939.1	PA0248	PA0248	260	0	0	260	0	0	1	0	0	0	1	0
NP_248941.1	PA0250	PA0250	260	0	0.0307692	260	0.0307692	1	0	0	0	0.0307692	0.969231	1
NP_248944.1	PA0253	PA0253	258	0	0.143411	258	0.197674	1.63364	0	0	0.0542636	0.197674	0.748062	0.784615	0
NP_248945.1	PA0254	PA0254	260	0	0.142308	260	0.196154	1.63364	0	0	0.0538462	0.196154	0.75	0.784615	0
NP_248947.1	PA0256	PA0256	260	0	0	260	0	0	1	0	0	0	1	0
NP_248950.1	PA0259	PA0259	249	0	0.0682731	249	0.168675	2.29583	0.000207545	0	0.100402	0.168675	0.730924	0.626866	0
NP_248954.1	hcp	PA0263	260	0	-0.0153846	260	0.0153846	1	0.000650517	0	0.0153846	0	0.984615	1	0
NP_248956.1	PA0265	PA0265	260	0	0.126923	260	0.196154	1.55647	0	0	0.0692308	0.196154	0.734615	0.73913	0
NP_248957.1	gabT	gabt	260	1	-0.015444	259	0.015444	1.5	0.000516586	0.00384615	0.015444	0	0.984556	1	0.199384
NP_248960.1	PA0269	PA0269	255	1	0.0314961	254	0.0314961	1	0	0.00392157	0	0.0314961	0.968504	1	1
NP_248961.1	PA0270	PA0270	260	0	0.0307692	260	0.0307692	1	0	0	0	0.0307692	0.969231	1
NP_248962.1	PA0271	PA0271	260	0	0.0307692	260	0.0307692	1	0	0	0	0.0307692	0.969231	1
NP_248966.1	PA0275	PA0275	258	0	0.0310078	258	0.0310078	1	0	0	0	0.0310078	0.968992	1
NP_248973.1	cysT	PA0282	252	3	0.0120482	249	0.0281124	1.88889	1	0.0119048	0.0160643	0.0281124	0.955823	0.636364	0.425641
NP_248974.1	sbp	PA0283	260	1	0.138996	259	0.19305	1.63364	0	0.00384615	0.0540541	0.19305	0.752896	0.78125	0.0664273
NP_248976.1	PA0285	PA0285	259	1	0.0310078	258	0.0310078	1	0	0.003861	0	0.0310078	0.968992	1	1
NP_248977.1	desA	PA0286	260	1	0.030888	259	0.030888	1	2.11507e-05	0.00384615	0	0.030888	0.969112	1	1
NP_248978.1	gpuP	PA0287	254	2	0	252	0	0	0.0199018	0.00787402	0	0	1	0	1
NP_248979.1	gpuA	PA0288	260	2	0	258	0	0	0.026941	0.00769231	0	0	1	0	1
NP_248980.1	gpuR	PA0289	252	1	0	251	0	0	0.0421248	0.00396825	0	0	1	0	1
NP_248982.1	PA0291	PA0291	242	4	0.134454	238	0.210084	3.00353	0	0.0165289	0.0756303	0.210084	0.714286	0.735294	0.179352
NP_248983.1	PA0292	PA0292	260	1	0	259	0	0	0.0076089	0.00384615	0	0	1	0	1
NP_248984.1	PA0293	PA0293	260	1	0	259	0	0	0.00764413	0.00384615	0	0	1	0	1
NP_248985.1	PA0294	PA0294	260	1	0	259	0	0	0.0582563	0.00384615	0	0	1	0	1
NP_248987.1	PA0296	PA0296	260	1	0.003861	259	0.023166	1.25	1	0.00384615	0.019305	0.023166	0.957529	0.545455	0.166132
NP_248988.1	PA0297	PA0297	260	1	0.003861	259	0.023166	1.25	1	0.00384615	0.019305	0.023166	0.957529	0.545455	0.166132
NP_248989.1	PA0298	PA0298	260	1	0.003861	259	0.023166	1.25	1	0.00384615	0.019305	0.023166	0.957529	0.545455	0.166132
NP_248990.1	PA0299	PA0299	260	1	0.003861	259	0.023166	1.25	1	0.00384615	0.019305	0.023166	0.957529	0.545455	0.166132
NP_248991.1	spuD	PA0300	259	1	-0.0271318	258	0.0271318	1.66667	6.19528e-05	0.003861	0.0271318	0	0.972868	1	0.124577
NP_248992.1	spuE	PA0301	259	3	0.00390625	256	0.0234375	1.25	1	0.011583	0.0195312	0.0234375	0.957031	0.545455	0.372273
NP_248993.1	PA0302	PA0302	259	0	-0.003861	259	0.027027	1.75	1	0	0.027027	0.023166	0.949807	0.538462	0
NP_248994.1	potH	PA0303	258	1	-0.00389105	257	0.0272374	1.75	1	0.00387597	0.0272374	0.0233463	0.949416	0.538462	0.124576
NP_248995.1	potI	PA0304	240	0	-0.0125	240	0.0291667	1.75	0.0172109	0	0.0291667	0.0166667	0.954167	0.636364	0
NP_248996.1	PA0305	PA0305	258	0	0.0310078	258	0.0310078	1	0	0	0	0.0310078	0.968992	1
NP_248999.1	PA0308	PA0308	240	4	0.0254237	236	0.0254237	1	0.00384125	0.0166667	0	0.0254237	0.974576	1	1
NP_249000.1	PA0309	PA0309	253	0	0.142292	253	0.197628	1.54165	0	0	0.055336	0.197628	0.747036	0.78125	0
NP_249002.1	PA0311	PA0311	260	0	0.0307692	260	0.0307692	1	0	0	0	0.0307692	0.969231	1
NP_249003.1	PA0312	PA0312	256	0	0.0664062	256	0.167969	2.49559	6.19528e-05	0	0.101562	0.167969	0.730469	0.623188	0
NP_249006.1	PA0315	PA0315	260	0	0.00384615	260	0.134615	1.65568	1	0	0.130769	0.134615	0.734615	0.507246	0
NP_249011.1	PA0320	PA0320	257	0	0	257	0	0	1	0	0	0	1	0
NP_249012.1	PA0321	PA0321	257	0	-0.0155642	257	0.0155642	1	0.000573879	0	0.0155642	0	0.984436	1	0
NP_249013.1	PA0322	PA0322	257	0	-0.0155642	257	0.0155642	1	0.000619579	0	0.0155642	0	0.984436	1	0
NP_249015.1	PA0324	PA0324	257	0	-0.0155642	257	0.0155642	1	0.000530909	0	0.0155642	0	0.984436	1	0
NP_249019.1	PA0328	PA0328	260	0	0.157692	260	0.207692	2.21142	0	0	0.05	0.207692	0.742308	0.80597	0
NP_249020.1	PA0329	PA0329	260	0	0.119231	260	0.188462	1.48239	0	0	0.0692308	0.188462	0.742308	0.731343	0
NP_249023.1	PA0332	PA0332	260	1	0.142857	259	0.196911	1.55647	0	0.00384615	0.0540541	0.196911	0.749035	0.784615	0.0664273
NP_249024.1	PA0333	PA0333	260	0	0.142308	260	0.196154	1.55647	0	0	0.0538462	0.196154	0.75	0.784615	0
NP_249025.1	PA0334	PA0334	225	2	0.0313901	223	0.0313901	1	4.17796e-05	0.00888889	0	0.0313901	0.96861	1	1
NP_249026.1	PA0335	PA0335	260	0	0.0307692	260	0.0307692	1	0	0	0	0.0307692	0.969231	1
NP_249027.1	ygdP	PA0336	260	0	0.0307692	260	0.0307692	1	0	0	0	0.0307692	0.969231	1
NP_249028.1	PA0337	PA0337	255	2	0.0237154	253	0.0237154	1	0.000366631	0.00784314	0	0.0237154	0.976285	1	1
NP_249029.1	PA0338	PA0338	259	1	0.0271318	258	0.0271318	1	2.11507e-05	0.003861	0	0.0271318	0.972868	1	1
NP_249037.1	PA0346	PA0346	260	0	-0.153846	260	0.203846	2.54359	0	0	0.203846	0.05	0.746154	0.80303	0
NP_249045.1	PA0354	PA0354	260	0	0.119231	260	0.188462	1.48239	0	0	0.0692308	0.188462	0.742308	0.731343	0
NP_249046.1	PA0355	PA0355	260	0	0.142308	260	0.196154	1.55647	0	0	0.0538462	0.196154	0.75	0.784615	0
NP_249047.1	PA0356	PA0356	260	0	0.142308	260	0.196154	1.55647	0	0	0.0538462	0.196154	0.75	0.784615	0
NP_249048.1	mutM	PA0357	258	1	0.143969	257	0.198444	1.55647	0	0.00387597	0.0544747	0.198444	0.747082	0.784615	0.0664254
NP_249049.1	PA0358	PA0358	260	0	0	260	0	0	1	0	0	0	1	0
NP_249050.1	PA0359	PA0359	245	6	0	239	0	0	0.000154162	0.0244898	0	0	1	0	1
NP_249051.1	PA0360	PA0360	260	1	0.030888	259	0.030888	1	2.11507e-05	0.00384615	0	0.030888	0.969112	1	1
NP_249055.1	PA0364	PA0364	260	0	0	260	0	0	1	0	0	0	1	0
NP_249056.1	PA0365	PA0365	260	0	0	260	0	0	1	0	0	0	1	0
NP_249057.1	PA0366	PA0366	253	4	0	249	0	0	4.17796e-05	0.0158103	0	0	1	0	1
NP_249058.1	PA0367	PA0367	260	0	0	260	0	0	1	0	0	0	1	0
NP_249061.1	PA0370	PA0370	260	1	0.142857	259	0.196911	1.55647	0	0.00384615	0.0540541	0.196911	0.749035	0.784615	0.0664273
NP_249062.1	PA0371	PA0371	255	2	0.142292	253	0.193676	1.55647	0	0.00784314	0.0513834	0.193676	0.754941	0.790323	0.132426
NP_249063.1	PA0372	PA0372	260	0	0.142308	260	0.196154	1.55647	0	0	0.0538462	0.196154	0.75	0.784615	0
NP_249064.1	PA0373	PA0373	260	3	0.140078	257	0.190661	1.55647	0	0.0115385	0.0505837	0.190661	0.758755	0.790323	0.185738
NP_249065.1	PA0374	PA0374	260	0	0.142308	260	0.196154	1.55647	0	0	0.0538462	0.196154	0.75	0.784615	0
NP_249066.1	PA0375	PA0375	260	0	0.142308	260	0.196154	1.55647	0	0	0.0538462	0.196154	0.75	0.784615	0
NP_249067.1	PA0376	PA0376	260	0	0.142308	260	0.196154	1.55647	0	0	0.0538462	0.196154	0.75	0.784615	0
NP_249068.1	PA0377	PA0377	260	0	0.142308	260	0.196154	1.55647	0	0	0.0538462	0.196154	0.75	0.784615	0
NP_249072.1	thiG	PA0381	260	0	-0.0153846	260	0.0153846	1	0.000705574	0	0.0153846	0	0.984615	1	0
NP_249073.1	micA	PA0382	260	1	-0.015444	259	0.015444	1	0.000278363	0.00384615	0.015444	0	0.984556	1	0.199384
NP_249078.1	PA0387	PA0387	260	0	-0.0653846	260	0.165385	1.83848	0.0001002	0	0.165385	0.1	0.734615	0.623188	0
NP_249080.1	PA0389	PA0389	260	0	0.0307692	260	0.0307692	1	0	0	0	0.0307692	0.969231	1
NP_249081.1	metX	PA0390	257	2	0.0235294	255	0.0235294	1	0.000400853	0.0077821	0	0.0235294	0.976471	1	1
NP_249082.1	PA0391	PA0391	260	0	0.0307692	260	0.0307692	1	0	0	0	0.0307692	0.969231	1
NP_249084.1	PA0393	PA0393	260	0	-0.0153846	260	0.0153846	1	0.000573879	0	0.0153846	0	0.984615	1	0
NP_249088.1	PA0397	PA0397	260	0	0.00384615	260	0.134615	1.65568	1	0	0.130769	0.134615	0.734615	0.507246	0
NP_249092.1	PA0401	PA0401	260	0	0	260	0	0	1	0	0	0	1	0
NP_249109.1	PA0418	PA0418	247	10	0	237	0	0	0	0.0404858	0	0	1	0	1
NP_249110.1	PA0419	PA0419	245	5	0	240	0	0	0.000619579	0.0204082	0	0	1	0	1
NP_249111.1	PA0420	PA0420	260	0	0	260	0	0	1	0	0	0	1	0
NP_249113.1	PA0422	PA0422	260	0	0.00384615	260	0.134615	1.65568	1	0	0.130769	0.134615	0.734615	0.507246	0
NP_249114.1	PA0423	PA0423	260	0	0.00384615	260	0.134615	1.65568	1	0	0.130769	0.134615	0.734615	0.507246	0
NP_249115.1	PA0424	PA0424	257	2	0.0117647	255	0.113725	1.94444	1	0.0077821	0.101961	0.113725	0.784314	0.527273	0.0709121
NP_249116.1	mexA	PA0425	212	7	0.214634	205	0.24878	2.96817	0	0.0330189	0.0341463	0.24878	0.717073	0.87931	0.491607
NP_249117.1	mexB	PA0426	207	15	0.203125	192	0.239583	2.98586	0	0.0724638	0.0364583	0.239583	0.723958	0.867925	0.665281
NP_249118.1	oprM	PA0427	253	1	0.186508	252	0.230159	3.05071	0	0.00395257	0.0436508	0.230159	0.72619	0.84058	0.0830313
NP_249119.1	PA0428	PA0428	260	0	0.0307692	260	0.0307692	1	0	0	0	0.0307692	0.969231	1
NP_249122.1	PA0431	PA0431	260	0	-0.0153846	260	0.0153846	1	0.000718758	0	0.0153846	0	0.984615	1	0
NP_249128.1	PA0437	PA0437	260	0	-0.0153846	260	0.0153846	1	0.000650517	0	0.0153846	0	0.984615	1	0
NP_249129.1	codB	PA0438	257	1	-0.015625	256	0.015625	1	0.000136543	0.00389105	0.015625	0	0.984375	1	0.199377
NP_249130.1	PA0439	PA0439	254	3	0.0478088	251	0.159363	2.04365	0.00426264	0.011811	0.111554	0.159363	0.729084	0.588235	0.0957406
NP_249131.1	PA0440	PA0440	260	0	0.0653846	260	0.165385	1.95106	0.000136543	0	0.1	0.165385	0.734615	0.623188	0
NP_249132.1	dht	PA0441	256	0	0.0664062	256	0.167969	1.95106	0.0001002	0	0.101562	0.167969	0.730469	0.623188	0
NP_249133.1	PA0442	PA0442	259	0	0.030888	259	0.030888	1	0	0	0	0.030888	0.969112	1
NP_249134.1	PA0443	PA0443	260	0	0.00769231	260	0.0230769	1	0.0543245	0	0.0153846	0.0230769	0.961538	0.6	0
NP_249135.1	PA0444	PA0444	254	0	0.0433071	254	0.153543	2.68125	0.00279061	0	0.110236	0.153543	0.73622	0.58209	0
NP_249138.1	gcdH	PA0447	260	0	0.0307692	260	0.0307692	1	0	0	0	0.0307692	0.969231	1
NP_249142.1	PA0451	PA0451	258	0	-0.00387597	258	0.135659	2.40694	1	0	0.135659	0.131783	0.732558	0.507246	0
NP_249143.1	PA0452	PA0452	260	0	-0.00384615	260	0.134615	2.40694	1	0	0.134615	0.130769	0.734615	0.507246	0
NP_249145.1	PA0454	PA0454	260	1	0	259	0	0	1	0.00384615	0	0	1	0	1
NP_249146.1	dbpA	PA0455	260	0	0.0307692	260	0.0307692	1	0	0	0	0.0307692	0.969231	1
NP_249147.1	PA0456	PA0456	260	0	0.00769231	260	0.0230769	1	0.0428069	0	0.0153846	0.0230769	0.961538	0.6	0
NP_249148.1	PA0457	PA0457	260	0	0.0307692	260	0.0307692	1	0	0	0	0.0307692	0.969231	1
NP_249150.1	PA0459	PA0459	260	0	0.00384615	260	0.134615	1.65568	1	0	0.130769	0.134615	0.734615	0.507246	0
NP_249156.1	creD	PA0465	63	2	0	61	0	0	0.000278363	0.031746	0	0	1	0	1
NP_249158.1	PA0467	PA0467	244	1	0.0246914	243	0.0246914	1	0.000207545	0.00409836	0	0.0246914	0.975309	1	1
NP_249159.1	PA0468	PA0468	260	0	0.0307692	260	0.0307692	1	0	0	0	0.0307692	0.969231	1
NP_249160.1	PA0469	PA0469	251	6	0	245	0	0	0.000295908	0.0239044	0	0	1	0	1
NP_249163.1	PA0472	PA0472	260	0	-0.165385	260	0.207692	1.84105	0	0	0.207692	0.0423077	0.75	0.830769	0
NP_249167.1	PA0476	PA0476	260	0	-0.0153846	260	0.0153846	1	0.000640405	0	0.0153846	0	0.984615	1	0
NP_249174.1	PA0483	PA0483	260	0	0.00384615	260	0.134615	1.65568	1	0	0.130769	0.134615	0.734615	0.507246	0
NP_249175.1	PA0484	PA0484	260	0	0.00384615	260	0.134615	1.65568	1	0	0.130769	0.134615	0.734615	0.507246	0
NP_249176.1	PA0485	PA0485	253	0	0.0316206	253	0.0316206	1	0	0	0	0.0316206	0.968379	1
NP_249182.1	PA0491	PA0491	258	0	0.0310078	258	0.0310078	1	2.11507e-05	0	0	0.0310078	0.968992	1
NP_249183.1	PA0492	PA0492	260	1	0	259	0.131274	0	1	0.00384615	0.131274	0.131274	0.737452	0.5	0.0284647
NP_249185.1	PA0494	PA0494	258	0	-0.166667	258	0.209302	1.84105	0	0	0.209302	0.0426357	0.748062	0.830769	0
NP_249191.1	bioB	PA0500	260	0	0	260	0	0	1	0	0	0	1	0
NP_249192.1	bioF	PA0501	260	0	0	260	0	0	1	0	0	0	1	0
NP_249193.1	bioH	PA0502	258	0	0	258	0	0	1	0	0	0	1	0
NP_249194.1	bioC	PA0503	257	0	0	257	0	0	1	0	0	0	1	0
NP_249195.1	bioD	PA0504	260	0	0	260	0	0	1	0	0	0	1	0
NP_249196.1	PA0505	PA0505	260	0	-0.0153846	260	0.0153846	1	0.00058675	0	0.0153846	0	0.984615	1	0
NP_249197.1	PA0506	PA0506	260	1	0.034749	259	0.150579	2.04029	0.00193315	0.00384615	0.11583	0.150579	0.733591	0.565217	0.032138
NP_249199.1	PA0508	PA0508	260	1	-0.015444	259	0.015444	1	0.000172086	0.00384615	0.015444	0	0.984556	1	0.199384
NP_249200.1	nirN	PA0509	260	1	-0.003861	259	0.03861	1.43333	1	0.00384615	0.03861	0.034749	0.926641	0.526316	0.0905911
NP_249201.1	PA0510	PA0510	260	2	-0.00775194	258	0.0387597	1.43333	0.813781	0.00769231	0.0387597	0.0310078	0.930233	0.555556	0.165597
NP_249202.1	PA0511	PA0511	257	1	0.00390625	256	0.0351562	1.625	1	0.00389105	0.03125	0.0351562	0.933594	0.529412	0.110727
NP_249203.1	PA0512	PA0512	260	1	-0.003861	259	0.03861	1.43333	1	0.00384615	0.03861	0.034749	0.926641	0.526316	0.0905911
NP_249204.1	PA0513	PA0513	250	1	-0.00401606	249	0.0401606	1.43333	1	0.004	0.0401606	0.0361446	0.923695	0.526316	0.0905784
NP_249205.1	PA0514	PA0514	260	1	-0.003861	259	0.03861	1.43333	1	0.00384615	0.03861	0.034749	0.926641	0.526316	0.0905911
NP_249206.1	PA0515	PA0515	260	1	0	259	0	0	1	0.00384615	0	0	1	0	1
NP_249207.1	PA0516	PA0516	260	1	-0.003861	259	0.03861	1.43333	1	0.00384615	0.03861	0.034749	0.926641	0.526316	0.0905911
NP_249208.1	PA0517	PA0517	247	14	-0.00429185	233	0.0343348	1.54167	0	0.0566802	0.0343348	0.0300429	0.935622	0.533333	0.622757
NP_249209.1	PA0518	PA0518	259	1	-0.00387597	258	0.0387597	1.43333	1	0.003861	0.0387597	0.0348837	0.926357	0.526316	0.0905899
NP_249210.1	PA0519	PA0519	260	2	0.135659	258	0.205426	2.15333	0	0.00769231	0.0697674	0.205426	0.724806	0.746479	0.0993072
NP_249211.1	nirQ	PA0520	260	1	0.003861	259	0.042471	1.5	1	0.00384615	0.03861	0.042471	0.918919	0.52381	0.0905911
NP_249212.1	PA0521	PA0521	260	1	0.003861	259	0.042471	1.4375	1	0.00384615	0.03861	0.042471	0.918919	0.52381	0.0905911
NP_249213.1	PA0522	PA0522	260	1	0.003861	259	0.042471	1.4375	1	0.00384615	0.03861	0.042471	0.918919	0.52381	0.0905911
NP_249214.1	norC	PA0523	260	1	-0.011583	259	0.046332	1.5	0.940931	0.00384615	0.046332	0.034749	0.918919	0.571429	0.0766499
NP_249215.1	norB	PA0524	260	1	-0.011583	259	0.046332	1.5	0.915991	0.00384615	0.046332	0.034749	0.918919	0.571429	0.0766499
NP_249216.1	norD	PA0525	258	1	0	257	0	0	1	0.00387597	0	0	1	0	1
NP_249217.1	PA0526	PA0526	260	1	0.030888	259	0.030888	1	0.000118315	0.00384615	0	0.030888	0.969112	1	1
NP_249218.1	dnr	PA0527	255	5	0.012	250	0.036	1.625	1	0.0196078	0.024	0.036	0.94	0.6	0.44964
NP_249219.1	PA0528	PA0528	259	1	0.0310078	258	0.0310078	1	2.11507e-05	0.003861	0	0.0310078	0.968992	1	1
NP_249225.1	PA0534	PA0534	260	0	0.0307692	260	0.0307692	1	0	0	0	0.0307692	0.969231	1
NP_249226.1	PA0535	PA0535	260	0	0.0307692	260	0.0307692	1	0	0	0	0.0307692	0.969231	1
NP_249227.1	PA0536	PA0536	260	0	0.142308	260	0.196154	1.55647	0	0	0.0538462	0.196154	0.75	0.784615	0
NP_249228.1	PA0537	PA0537	260	0	0.142308	260	0.196154	1.55647	0	0	0.0538462	0.196154	0.75	0.784615	0
NP_249229.1	PA0538	PA0538	260	0	0.0307692	260	0.0307692	1	0	0	0	0.0307692	0.969231	1
NP_249230.1	PA0539	PA0539	260	0	0.0307692	260	0.0307692	1	2.11507e-05	0	0	0.0307692	0.969231	1
NP_249231.1	PA0540	PA0540	260	1	0.030888	259	0.030888	1	0	0.00384615	0	0.030888	0.969112	1	1
NP_249235.1	PA0544	PA0544	260	0	0.0307692	260	0.0307692	1	0	0	0	0.0307692	0.969231	1
NP_249237.1	metK	PA0546	260	0	0.0115385	260	0.0269231	1.88889	0.00207611	0	0.0153846	0.0269231	0.957692	0.636364	0
NP_249243.1	PA0552	PA0552	260	0	0.142308	260	0.196154	1.55647	0	0	0.0538462	0.196154	0.75	0.784615	0
NP_249254.1	PA0563	PA0563	260	0	0.00384615	260	0.134615	1.65568	1	0	0.130769	0.134615	0.734615	0.507246	0
NP_249258.1	PA0567	PA0567	260	0	0.142308	260	0.196154	1.55647	0	0	0.0538462	0.196154	0.75	0.784615	0
NP_249263.1	PA0572	PA0572	253	0	-0.00790514	253	0.106719	1.37034	0.10201	0	0.106719	0.0988142	0.794466	0.519231	0
NP_249265.1	PA0574	PA0574	260	0	0.142308	260	0.196154	1.63364	0	0	0.0538462	0.196154	0.75	0.784615	0
NP_249266.1	PA0575	PA0575	260	5	0.00784314	255	0.137255	1.65568	1	0.0192308	0.129412	0.137255	0.733333	0.514706	0.129376
NP_249267.1	PA0576	PA0576	260	0	0.0307692	260	0.0307692	1	0	0	0	0.0307692	0.969231	1
NP_249269.1	PA0578	PA0578	260	0	-0.0153846	260	0.0153846	1	0.000640405	0	0.0153846	0	0.984615	1	0
NP_249270.1	S21	PA0579	260	0	0.0307692	260	0.0307692	1	0	0	0	0.0307692	0.969231	1
NP_249271.1	gcp	PA0580	260	0	0.0307692	260	0.0307692	1	0	0	0	0.0307692	0.969231	1
NP_249273.1	PA0582	PA0582	260	0	0.0307692	260	0.0307692	1	0	0	0	0.0307692	0.969231	1
NP_249274.1	PA0583	PA0583	260	0	0.0307692	260	0.0307692	1	0	0	0	0.0307692	0.969231	1
NP_249277.1	PA0586	PA0586	260	0	0.00384615	260	0.134615	1.65568	1	0	0.130769	0.134615	0.734615	0.507246	0
NP_249278.1	PA0587	PA0587	260	0	0.00384615	260	0.134615	1.65568	1	0	0.130769	0.134615	0.734615	0.507246	0
NP_249279.1	PA0588	PA0588	260	0	0.00384615	260	0.134615	1.65568	1	0	0.130769	0.134615	0.734615	0.507246	0
NP_249284.1	PA0593	PA0593	260	0	0.0307692	260	0.0307692	1	0	0	0	0.0307692	0.969231	1
NP_249285.1	PA0594	PA0594	260	0	0.188462	260	0.223077	1.85276	0	0	0.0346154	0.223077	0.742308	0.865672	0
NP_249286.1	ostA	PA0595	259	0	0.030888	259	0.030888	1	0	0	0	0.030888	0.969112	1
NP_249287.1	PA0596	PA0596	260	0	0.188462	260	0.223077	1.85276	0	0	0.0346154	0.223077	0.742308	0.865672	0
NP_249288.1	PA0597	PA0597	260	0	0.188462	260	0.223077	1.85276	0	0	0.0346154	0.223077	0.742308	0.865672	0
NP_249289.1	PA0598	PA0598	259	1	0.186047	258	0.22093	1.85276	0	0.003861	0.0348837	0.22093	0.744186	0.863636	0.0996524
NP_249292.1	PA0601	PA0601	260	0	0	260	0	0	1	0	0	0	1	0
NP_249293.1	PA0602	PA0602	260	0	-0.0153846	260	0.0153846	1	0.000619579	0	0.0153846	0	0.984615	1	0
NP_249294.1	PA0603	PA0603	260	0	0	260	0	0	1	0	0	0	1	0
NP_249295.1	PA0604	PA0604	258	1	0	257	0	0	1	0.00387597	0	0	1	0	1
NP_249296.1	PA0605	PA0605	260	0	0	260	0	0	1	0	0	0	1	0
NP_249297.1	PA0606	PA0606	260	0	0	260	0	0	1	0	0	0	1	0
NP_249301.1	prtN	PA0610	193	0	0.160622	193	0.202073	1.97625	0	0	0.0414508	0.202073	0.756477	0.829787	0
NP_249302.1	prtR	PA0611	260	0	0	260	0	0	1	0	0	0	1	0
NP_249303.1	ptrB	PA0612	258	0	0.0116279	258	0.0116279	1	0.00045217	0	0	0.0116279	0.988372	1
NP_249319.1	PA0628	PA0628	186	9	0.0451977	177	0.0451977	1	0.0174841	0.0483871	0	0.0451977	0.954802	1	1
NP_249320.1	PA0629	PA0629	260	0	0.0307692	260	0.0307692	1	0	0	0	0.0307692	0.969231	1
NP_249321.1	PA0630	PA0630	260	0	0.0307692	260	0.0307692	1	0	0	0	0.0307692	0.969231	1
NP_249322.1	PA0631	PA0631	198	7	0.026178	191	0.026178	1	0.00276259	0.0353535	0	0.026178	0.973822	1	1
NP_249324.1	PA0633	PA0633	200	7	0.0362694	193	0.0362694	1.8	1	0.035	0	0.0362694	0.963731	1	1
NP_249325.1	PA0634	PA0634	199	7	0.0260417	192	0.0260417	1	0.00260292	0.0351759	0	0.0260417	0.973958	1	1
NP_249326.1	PA0635	PA0635	200	7	0.0259067	193	0.0259067	1	0.00298093	0.035	0	0.0259067	0.974093	1	1
NP_249340.1	PA0649	PA0649	260	0	0.0307692	260	0.0307692	1	0	0	0	0.0307692	0.969231	1
NP_249341.1	trpD	PA0650	259	0	0.030888	259	0.030888	1	0	0	0	0.030888	0.969112	1
NP_249342.1	trpC	PA0651	260	0	0.0307692	260	0.0307692	1	0	0	0	0.0307692	0.969231	1
NP_249343.1	vfr	PA0652	260	0	-0.0153846	260	0.0153846	1	0.000669776	0	0.0153846	0	0.984615	1	0
NP_249348.1	PA0657	PA0657	260	0	0.0307692	260	0.0307692	1	0	0	0	0.0307692	0.969231	1
NP_249349.1	PA0658	PA0658	260	0	0.142308	260	0.196154	1.55647	0	0	0.0538462	0.196154	0.75	0.784615	0
NP_249351.1	PA0660	PA0660	260	0	-0.153846	260	0.203846	2.54359	0	0	0.203846	0.05	0.746154	0.80303	0
NP_249352.1	PA0661	PA0661	260	0	-0.153846	260	0.203846	2.54359	0	0	0.203846	0.05	0.746154	0.80303	0
NP_249353.1	argC	PA0662	259	0	0.030888	259	0.030888	1	0	0	0	0.030888	0.969112	1
NP_249354.1	PA0663	PA0663	247	6	0.0124481	241	0.0124481	1	0.108524	0.0242915	0	0.0124481	0.987552	1	1
NP_249355.1	PA0664	PA0664	256	5	0.0278884	251	0.0278884	1	0.00410649	0.0195312	0	0.0278884	0.972112	1	1
NP_249356.1	erpA	PA0665	260	0	-0.00384615	260	0.134615	3.06334	1	0	0.134615	0.130769	0.734615	0.507246	0
NP_249359.1	tyrZ	PA0668	260	1	0	259	0	0	1	0.00384615	0	0	1	0	1
NP_249360.3	PA0669	PA0669	260	1	-0.00772201	259	0.135135	3.06334	1	0.00384615	0.135135	0.127413	0.737452	0.514706	0.0276739
NP_249363.1	pigA	piga	260	0	0.0653846	260	0.165385	1.87531	0.000242912	0	0.1	0.165385	0.734615	0.623188	0
NP_249365.1	vreA	PA0674	260	0	0.165385	260	0.207692	1.91512	0	0	0.0423077	0.207692	0.75	0.830769	0
NP_249366.1	vreI	PA0675	260	0	0	260	0	0	1	0	0	0	1	0
NP_249372.1	PA0681	PA0681	260	0	0.142308	260	0.196154	1.55647	0	0	0.0538462	0.196154	0.75	0.784615	0
NP_249373.1	PA0682	PA0682	260	0	0.142308	260	0.196154	1.55647	0	0	0.0538462	0.196154	0.75	0.784615	0
NP_249375.1	PA0684	PA0684	260	0	-0.00384615	260	0.134615	3.06334	1	0	0.134615	0.130769	0.734615	0.507246	0
NP_249379.1	PA0688	PA0688	260	0	0.180769	260	0.219231	1.97809	0	0	0.0384615	0.219231	0.742308	0.850746	0
NP_249381.1	PA0690	PA0690	177	9	0.0357143	168	0.14881	1.37273	1	0.0508475	0.113095	0.14881	0.738095	0.568182	0.310154
NP_249382.1	PA0691	PA0691	260	0	-0.00384615	260	0.134615	3.41056	1	0	0.134615	0.130769	0.734615	0.507246	0
NP_249388.1	PA0697	PA0697	260	0	0	260	0	0	1	0	0	0	1	0
NP_249390.1	PA0699	PA0699	260	1	-0.003861	259	0.135135	3.06334	1	0.00384615	0.135135	0.131274	0.733591	0.507246	0.0276739
NP_249392.1	PA0701	PA0701	260	0	-0.00384615	260	0.134615	3.06334	1	0	0.134615	0.130769	0.734615	0.507246	0
NP_249394.1	PA0703	PA0703	257	2	0.00784314	255	0.137255	1.65568	1	0.0077821	0.129412	0.137255	0.733333	0.514706	0.0567234
NP_249395.1	PA0704	PA0704	257	0	0.0077821	257	0.136187	1.65568	1	0	0.128405	0.136187	0.735409	0.514706	0
NP_249396.1	migA	PA0705	230	5	-0.151111	225	0.208889	2.85972	0	0.0217391	0.208889	0.0577778	0.733333	0.783333	0.0942606
NP_249398.1	PA0707	PA0707	256	0	-0.164062	256	0.214844	2.74872	0	0	0.214844	0.0507812	0.734375	0.808824	0
NP_249399.1	PA0708	PA0708	249	0	0.0321285	249	0.0321285	1	0	0	0	0.0321285	0.967871	1
NP_249400.1	PA0709	PA0709	260	0	0.0307692	260	0.0307692	1	0	0	0	0.0307692	0.969231	1
NP_249401.1	PA0710	PA0710	260	0	0.0307692	260	0.0307692	1	0	0	0	0.0307692	0.969231	1
NP_249405.1	PA0714	PA0714	228	10	0.0229358	218	0.0229358	1	0	0.0438596	0	0.0229358	0.977064	1	1
NP_249411.1	PA0720	PA0720	212	5	-0.00483092	207	0.135266	3.47334	1	0.0235849	0.135266	0.130435	0.7343	0.509091	0.148472
NP_249412.1	PA0721	PA0721	216	4	-0.00471698	212	0.132075	3.47334	1	0.0185185	0.132075	0.127358	0.740566	0.509091	0.12297
NP_249413.1	PA0722	PA0722	216	4	-0.00471698	212	0.132075	3.47334	1	0.0185185	0.132075	0.127358	0.740566	0.509091	0.12297
NP_249414.1	PA0723	PA0723	216	5	-0.00473934	211	0.132701	3.47334	1	0.0231481	0.132701	0.127962	0.739336	0.509091	0.148529
NP_249418.1	PA0727	PA0727	211	5	-0.00485437	206	0.135922	3.47334	1	0.0236967	0.135922	0.131068	0.73301	0.509091	0.148458
NP_249419.1	PA0728	PA0728	214	4	-0.0047619	210	0.133333	3.47334	1	0.0186916	0.133333	0.128571	0.738095	0.509091	0.122951
NP_249430.1	PA0739	PA0739	260	0	0	260	0	0	1	0	0	0	1	0
NP_249431.1	PA0740	PA0740	260	0	0	260	0	0	1	0	0	0	1	0
NP_249453.1	PA0762	PA0762	253	3	0.152	250	0.204	1.41733	0	0.0118577	0.052	0.204	0.744	0.796875	0.18569
NP_249454.1	mucA	PA0763	186	28	0.0253165	158	0.0759494	3.29444	0	0.150538	0.0506329	0.0759494	0.873418	0.6	0.748309
NP_249455.1	mucB	PA0764	249	1	0.169355	248	0.21371	1.68432	0	0.00401606	0.0443548	0.21371	0.741935	0.828125	0.0830264
NP_249456.1	mucC	PA0765	260	0	0.142308	260	0.196154	1.55647	0	0	0.0538462	0.196154	0.75	0.784615	0
NP_249457.1	mucD	PA0766	259	1	0.139535	258	0.193798	1.51943	0	0.003861	0.0542636	0.193798	0.751938	0.78125	0.0664264
NP_249458.1	PA0767	PA0767	260	0	0.0307692	260	0.0307692	1	0	0	0	0.0307692	0.969231	1
NP_249459.1	PA0768	PA0768	260	0	0.0307692	260	0.0307692	1	0	0	0	0.0307692	0.969231	1
NP_249460.1	PA0769	PA0769	260	0	0.00384615	260	0.134615	1.65568	1	0	0.130769	0.134615	0.734615	0.507246	0
NP_249461.1	rnc	PA0770	260	0	0.00384615	260	0.134615	1.65568	1	0	0.130769	0.134615	0.734615	0.507246	0
NP_249462.1	era	PA0771	260	0	0.00384615	260	0.134615	1.65568	1	0	0.130769	0.134615	0.734615	0.507246	0
NP_249463.1	recO	PA0772	260	0	0.00384615	260	0.134615	1.65568	1	0	0.130769	0.134615	0.734615	0.507246	0
NP_249464.1	pdxJ	PA0773	260	0	0.00384615	260	0.134615	1.65568	1	0	0.130769	0.134615	0.734615	0.507246	0
NP_249468.1	PA0777	PA0777	260	0	-0.0153846	260	0.0153846	1	0.00058675	0	0.0153846	0	0.984615	1	0
NP_249469.1	icp	PA0778	260	0	-0.0153846	260	0.0153846	1	0.000680914	0	0.0153846	0	0.984615	1	0
NP_249470.1	PA0779	PA0779	257	1	0.125	256	0.1875	1.54475	0	0.00389105	0.0625	0.1875	0.75	0.75	0.0586081
NP_249471.1	pruR	PA0780	260	0	0	260	0	0	1	0	0	0	1	0
NP_249473.1	PA0782	PA0782	260	0	0	260	0	0	1	0	0	0	1	0
NP_249476.1	PA0785	PA0785	260	0	0.0307692	260	0.0307692	1	0	0	0	0.0307692	0.969231	1
NP_249477.1	PA0786	PA0786	260	0	0.0307692	260	0.0307692	1	0	0	0	0.0307692	0.969231	1
NP_249478.1	PA0787	PA0787	243	0	0.0329218	243	0.0329218	1	0	0	0	0.0329218	0.967078	1
NP_249479.1	PA0788	PA0788	259	0	0.003861	259	0.135135	1.65568	1	0	0.131274	0.135135	0.733591	0.507246	0
NP_249485.1	PA0794	PA0794	260	1	0.030888	259	0.030888	1	0	0.00384615	0	0.030888	0.969112	1	1
NP_249486.1	PA0795	PA0795	260	0	0.0423077	260	0.0423077	1.75	0	0	0	0.0423077	0.957692	1
NP_249487.1	prpB	PA0796	260	0	0.0307692	260	0.0307692	1	0	0	0	0.0307692	0.969231	1
NP_249488.1	PA0797	PA0797	259	0	0.030888	259	0.030888	1	2.11507e-05	0	0	0.030888	0.969112	1
NP_249489.1	pmtA	PA0798	260	0	0	260	0	0	1	0	0	0	1	0
NP_249496.1	PA0805	PA0805	260	0	0.0346154	260	0.146154	1.5291	0.00128947	0	0.111538	0.146154	0.742308	0.567164	0
NP_249497.1	PA0806	PA0806	260	0	0.0307692	260	0.0307692	1	0	0	0	0.0307692	0.969231	1
NP_249498.1	PA0807	PA0807	253	1	0	252	0	0	1	0.00395257	0	0	1	0	1
NP_249501.1	PA0810	PA0810	260	0	-0.0153846	260	0.0153846	1	0.000692701	0	0.0153846	0	0.984615	1	0
NP_249502.1	PA0811	PA0811	254	0	-0.015748	254	0.015748	1	0.000640405	0	0.015748	0	0.984252	1	0
NP_249503.1	PA0812	PA0812	254	0	-0.015748	254	0.015748	1	0.000660045	0	0.015748	0	0.984252	1	0
NP_249509.1	PA0818	PA0818	253	0	-0.185771	253	0.229249	3.12	0	0	0.229249	0.0434783	0.727273	0.84058	0
NP_249511.1	PA0820	PA0820	252	1	0.00398406	251	0.135458	1.55952	1	0.00396825	0.131474	0.135458	0.733068	0.507463	0.0292985
NP_249517.1	PA0826	PA0826	260	0	0.0307692	260	0.0307692	1	0	0	0	0.0307692	0.969231	1
NP_249518.1	PA0827	PA0827	260	0	0.0307692	260	0.0307692	1	0	0	0	0.0307692	0.969231	1
NP_249522.1	oruR	PA0831	260	0	0.0307692	260	0.0307692	1	0	0	0	0.0307692	0.969231	1
NP_249524.1	PA0833	PA0833	260	0	0.0115385	260	0.138462	1.34432	1	0	0.126923	0.138462	0.734615	0.521739	0
NP_249525.1	PA0834	PA0834	260	0	0	260	0	0	1	0	0	0	1	0
NP_249528.1	PA0837	PA0837	260	0	0.00384615	260	0.134615	1.65568	1	0	0.130769	0.134615	0.734615	0.507246	0
NP_249529.1	PA0838	PA0838	253	0	0.0316206	253	0.0316206	1	0	0	0	0.0316206	0.968379	1
NP_249530.1	PA0839	PA0839	254	0	0.0314961	254	0.0314961	1	0	0	0	0.0314961	0.968504	1
NP_249531.1	PA0840	PA0840	258	1	0.0311284	257	0.0311284	1	2.11507e-05	0.00387597	0	0.0311284	0.968872	1	1
NP_249533.1	PA0842	PA0842	257	2	0.0313725	255	0.0313725	1	4.17796e-05	0.0077821	0	0.0313725	0.968627	1	1
NP_249535.1	plcH	PA0844	257	2	0.0156863	255	0.0509804	2.23333	1	0.0077821	0.0352941	0.0509804	0.913725	0.590909	0.180659
NP_249536.1	PA0845	PA0845	258	0	0	258	0	0	1	0	0	0	1	0
NP_249539.1	PA0848	PA0848	260	0	0.00769231	260	0.00769231	1	0.00206345	0	0	0.00769231	0.992308	1
NP_249541.1	PA0850	PA0850	260	0	0.0307692	260	0.0307692	1	0	0	0	0.0307692	0.969231	1
NP_249543.1	cbpD	PA0852	260	1	0.011583	259	0.011583	1	0.00267541	0.00384615	0	0.011583	0.988417	1	1
NP_249547.1	PA0856	PA0856	253	0	0.142292	253	0.197628	1.54165	0	0	0.055336	0.197628	0.747036	0.78125	0
NP_249548.1	bolA	PA0857	260	0	0.142308	260	0.196154	1.55647	0	0	0.0538462	0.196154	0.75	0.784615	0
NP_249549.1	PA0858	PA0858	260	0	0.0307692	260	0.0307692	1	0	0	0	0.0307692	0.969231	1
NP_249552.1	PA0861	PA0861	227	6	0	221	0.140271	0	0.056404	0.0264317	0.140271	0.140271	0.719457	0.5	0.158556
NP_249553.1	PA0862	PA0862	260	0	0.00384615	260	0.134615	1.65568	1	0	0.130769	0.134615	0.734615	0.507246	0
NP_249556.1	PA0865	PA0865	260	0	-0.00384615	260	0.00384615	1	1	0	0.00384615	0	0.996154	1	0
NP_249561.1	phhC	PA0870	260	0	-0.00384615	260	0.00384615	1	1	0	0.00384615	0	0.996154	1	0
NP_249562.1	phhB	PA0871	260	0	-0.00384615	260	0.00384615	1	1	0	0.00384615	0	0.996154	1	0
NP_249563.1	phhA	PA0872	260	0	0.0615385	260	0.165385	2.49559	0.000225314	0	0.103846	0.165385	0.730769	0.614286	0
NP_249564.1	phhR	PA0873	258	1	0	257	0	0	0.0694892	0.00387597	0	0	1	0	1
NP_249569.1	PA0878	PA0878	258	0	0.143411	258	0.197674	1.55647	0	0	0.0542636	0.197674	0.748062	0.784615	0
NP_249570.1	PA0879	PA0879	260	0	0.142308	260	0.196154	1.55647	0	0	0.0538462	0.196154	0.75	0.784615	0
NP_249571.1	PA0880	PA0880	260	0	0.142308	260	0.196154	1.55647	0	0	0.0538462	0.196154	0.75	0.784615	0
NP_249572.1	PA0881	PA0881	260	1	0.142857	259	0.196911	1.55647	0	0.00384615	0.0540541	0.196911	0.749035	0.784615	0.0664273
NP_249573.1	PA0882	PA0882	260	0	0.165385	260	0.211538	1.69646	0	0	0.0461538	0.211538	0.742308	0.820896	0
NP_249574.1	PA0883	PA0883	260	0	0.165385	260	0.211538	1.69646	0	0	0.0461538	0.211538	0.742308	0.820896	0
NP_249575.1	PA0884	PA0884	260	1	0.166023	259	0.212355	1.88107	0	0.00384615	0.046332	0.212355	0.741313	0.820896	0.0766499
NP_249576.1	PA0885	PA0885	260	0	0.165385	260	0.211538	1.88107	0	0	0.0461538	0.211538	0.742308	0.820896	0
NP_249577.1	PA0886	PA0886	260	0	0.165385	260	0.211538	1.88107	0	0	0.0461538	0.211538	0.742308	0.820896	0
NP_249578.1	acsA	PA0887	260	0	0.0384615	260	0.0423077	1.75	0	0	0.00384615	0.0423077	0.953846	0.916667	0
NP_249579.1	aotJ	PA0888	260	0	-0.0461538	260	0.05	2.55556	0	0	0.05	0.00384615	0.946154	0.928571	0
NP_249580.1	aotQ	PA0889	260	0	-0.0269231	260	0.0269231	1.66667	0.00046807	0	0.0269231	0	0.973077	1	0
NP_249581.1	aotM	PA0890	260	1	-0.027027	259	0.027027	1.66667	0.000172086	0.00384615	0.027027	0	0.972973	1	0.124579
NP_249582.1	aotO	aoto	258	0	0	258	0	0	1	0	0	0	1	0
NP_249583.1	aotP	PA0892	259	0	-0.027027	259	0.027027	1.66667	0.000484142	0	0.027027	0	0.972973	1	0
NP_249584.1	argR	PA0893	260	0	0	260	0	0	1	0	0	0	1	0
NP_249586.1	aruC	PA0895	260	0	0	260	0	0	1	0	0	0	1	0
NP_249587.1	aruF	PA0896	260	0	0	260	0	0	1	0	0	0	1	0
NP_249588.1	aruG	PA0897	260	1	0	259	0	0	1	0.00384615	0	0	1	0	1
NP_249589.1	aruD	astd	255	0	0	255	0	0	1	0	0	0	1	0
NP_249590.1	aruB	astb	260	0	0	260	0	0	1	0	0	0	1	0
NP_249591.1	PA0900	PA0900	260	0	0	260	0	0	1	0	0	0	1	0
NP_249592.1	aruE	aste	260	0	0	260	0	0	1	0	0	0	1	0
NP_249596.1	rsmA	PA0905	258	0	0.0426357	258	0.158915	1.77778	0.0031251	0	0.116279	0.158915	0.724806	0.577465	0
NP_249599.1	PA0908	PA0908	260	0	0.0307692	260	0.0307692	1	0	0	0	0.0307692	0.969231	1
NP_249600.1	PA0909	PA0909	260	0	0.0307692	260	0.0307692	1	0	0	0	0.0307692	0.969231	1
NP_249601.1	PA0910	PA0910	235	4	-0.00865801	231	0.00865801	1	2.11507e-05	0.0170213	0.00865801	0	0.991342	1	0.662841
NP_249604.1	PA0913	PA0913	260	0	0.0115385	260	0.0269231	1.88889	0.00199089	0	0.0153846	0.0269231	0.957692	0.636364	0
NP_249609.1	PA0918	PA0918	253	0	0.00790514	253	0.13834	1.65568	1	0	0.130435	0.13834	0.731225	0.514706	0
NP_249610.1	PA0919	PA0919	254	2	0.142857	252	0.198413	1.63364	0	0.00787402	0.0555556	0.198413	0.746032	0.78125	0.124138
NP_249611.1	PA0920	PA0920	260	1	0.142857	259	0.196911	1.63364	0	0.00384615	0.0540541	0.196911	0.749035	0.784615	0.0664273
NP_249612.1	PA0921	PA0921	260	0	-0.0307692	260	0.0307692	1.75	0.000118315	0	0.0307692	0	0.969231	1	0
NP_249613.1	PA0922	PA0922	260	0	0.0307692	260	0.0307692	1	0	0	0	0.0307692	0.969231	1
NP_249614.1	dinB	PA0923	260	0	-0.0153846	260	0.0153846	1	0.000669776	0	0.0153846	0	0.984615	1	0
NP_249616.1	PA0925	PA0925	259	0	0.030888	259	0.030888	1	0	0	0	0.030888	0.969112	1
NP_249619.1	gacS	PA0928	253	4	-0.0481928	249	0.160643	2.47143	4.17796e-05	0.0158103	0.160643	0.11245	0.726908	0.588235	0.0896006
NP_249620.1	PA0929	PA0929	229	13	-0.0694444	216	0.175926	1.94533	0	0.0567686	0.175926	0.106481	0.717593	0.622951	0.243962
NP_249622.1	PA0931	PA0931	239	4	-0.0638298	235	0.165957	1.67821	0	0.0167364	0.165957	0.102128	0.731915	0.619048	0.091609
NP_249627.1	PA0936	PA0936	240	12	0.0219298	228	0.0219298	1	0	0.05	0	0.0219298	0.97807	1	1
NP_249628.1	PA0937	PA0937	260	0	0.0307692	260	0.0307692	1	0	0	0	0.0307692	0.969231	1
NP_249629.1	PA0938	PA0938	257	1	-0.140625	256	0.203125	2.07692	0	0.00389105	0.203125	0.0625	0.734375	0.764706	0.0187959
NP_249630.1	PA0939	PA0939	260	0	0.00769231	260	0.0230769	1	0.0465649	0	0.0153846	0.0230769	0.961538	0.6	0
NP_249631.1	PA0940	PA0940	260	0	0.00769231	260	0.0230769	1	0.0502411	0	0.0153846	0.0230769	0.961538	0.6	0
NP_249632.1	PA0941	PA0941	258	0	0.00775194	258	0.0232558	1	0.0401439	0	0.0155039	0.0232558	0.96124	0.6	0
NP_249633.1	PA0942	PA0942	258	0	-0.0155039	258	0.0155039	1	0.00863389	0	0.0155039	0	0.984496	1	0
NP_249634.1	PA0943	PA0943	260	0	0.142308	260	0.196154	1.55647	0	0	0.0538462	0.196154	0.75	0.784615	0
NP_249635.1	purN	PA0944	260	1	0.142857	259	0.196911	1.55647	0	0.00384615	0.0540541	0.196911	0.749035	0.784615	0.0664273
NP_249638.1	PA0947	PA0947	260	0	-0.0153846	260	0.0153846	1	0.000650517	0	0.0153846	0	0.984615	1	0
NP_249642.1	PA0951	PA0951	260	1	0	259	0	0	1	0.00384615	0	0	1	0	1
NP_249643.1	PA0952	PA0952	260	0	0.0307692	260	0.0307692	1	0	0	0	0.0307692	0.969231	1
NP_249644.1	PA0953	PA0953	260	0	0	260	0	0	1	0	0	0	1	0
NP_249645.1	PA0954	PA0954	260	0	0	260	0	0	1	0	0	0	1	0
NP_249649.1	oprD	PA0958	186	18	-0.190476	168	0.238095	2.49418	0	0.0967742	0.238095	0.047619	0.714286	0.833333	0.288991
NP_249650.1	PA0959	PA0959	260	1	0.003861	259	0.135135	1.65568	1	0.00384615	0.131274	0.135135	0.733591	0.507246	0.0284647
NP_249651.1	PA0960	PA0960	260	1	0.030888	259	0.030888	1	0	0.00384615	0	0.030888	0.969112	1	1
NP_249653.1	PA0962	PA0962	260	1	0.142857	259	0.196911	1.55647	0	0.00384615	0.0540541	0.196911	0.749035	0.784615	0.0664273
NP_249658.1	PA0967	PA0967	250	0	0.176	250	0.216	1.68107	0	0	0.04	0.216	0.744	0.84375	0
NP_249659.1	PA0968	PA0968	259	0	0	259	0	0	1	0	0	0	1	0
NP_249660.1	PA0969	PA0969	260	0	-0.123077	260	0.196154	2.19136	0	0	0.196154	0.0730769	0.730769	0.728571	0
NP_249661.1	tolR	PA0970	260	0	-0.123077	260	0.196154	2.19136	0	0	0.196154	0.0730769	0.730769	0.728571	0
NP_249662.1	tolA	PA0971	260	0	-0.123077	260	0.196154	2.30988	0	0	0.196154	0.0730769	0.730769	0.728571	0
NP_249663.1	tolB	PA0972	260	0	-0.123077	260	0.196154	2.30988	0	0	0.196154	0.0730769	0.730769	0.728571	0
NP_249664.1	oprL	PA0973	260	0	-0.123077	260	0.196154	2.58642	0	0	0.196154	0.0730769	0.730769	0.728571	0
NP_249665.1	PA0974	PA0974	260	0	-0.0153846	260	0.0153846	1	0.000705574	0	0.0153846	0	0.984615	1	0
NP_249666.1	PA0975	PA0975	260	0	-0.0153846	260	0.0153846	1	0.000692701	0	0.0153846	0	0.984615	1	0
NP_249667.1	PA0976	PA0976	260	2	-0.0155039	258	0.0155039	1	2.11507e-05	0.00769231	0.0155039	0	0.984496	1	0.33162
NP_249673.1	PA0982	PA0982	227	0	0	227	0.136564	0	1	0	0.136564	0.136564	0.726872	0.5	0
NP_249678.1	PA0987	PA0987	228	0	0	228	0	0	1	0	0	0	1	0
NP_249679.1	PA0988	PA0988	260	1	0.003861	259	0.135135	1.65568	1	0.00384615	0.131274	0.135135	0.733591	0.507246	0.0284647
NP_249683.1	cupC1	PA0992	260	1	-0.030888	259	0.030888	1	0	0.00384615	0.030888	0	0.969112	1	0.110731
NP_249684.1	cupC2	PA0993	260	0	0	260	0	0	1	0	0	0	1	0
NP_249685.1	cupC3	PA0994	256	4	0.134921	252	0.190476	1.63364	0	0.015625	0.0555556	0.190476	0.753968	0.774194	0.219512
NP_249687.1	pqsA	PA0996	260	0	-0.203846	260	0.242308	3.05417	0	0	0.242308	0.0384615	0.719231	0.863014	0
NP_249688.1	pqsB	PA0997	260	0	-0.203846	260	0.242308	3.05417	0	0	0.242308	0.0384615	0.719231	0.863014	0
NP_249689.1	pqsC	PA0998	260	2	-0.205426	258	0.244186	3.05417	0	0.00769231	0.244186	0.0387597	0.717054	0.863014	0.0305398
NP_249690.1	pqsD	PA0999	256	0	-0.207031	256	0.246094	3.05417	0	0	0.246094	0.0390625	0.714844	0.863014	0
NP_249691.1	pqsE	PA1000	252	1	-0.203187	251	0.243028	3.02639	0	0.00396825	0.243028	0.0398406	0.717131	0.859155	0.0160661
NP_249692.1	PA1001	PA1001	259	0	0	259	0.135135	0	1	0	0.135135	0.135135	0.72973	0.5	0
NP_249693.1	PA1002	PA1002	260	0	0	260	0.134615	0	1	0	0.134615	0.134615	0.730769	0.5	0
NP_249694.1	PA1003	PA1003	255	0	-0.0156863	255	0.141176	2.13274	0.0094184	0	0.141176	0.12549	0.733333	0.529412	0
NP_249695.1	nadA	PA1004	259	1	-0.0155039	258	0.0155039	1	0.000136543	0.003861	0.0155039	0	0.984496	1	0.199382
NP_249697.1	PA1006	PA1006	260	0	0	260	0	0	1	0	0	0	1	0
NP_249698.1	PA1007	PA1007	259	1	0	258	0	0	1	0.003861	0	0	1	0	1
NP_249699.1	bcp	PA1008	260	1	0.030888	259	0.030888	1	0	0.00384615	0	0.030888	0.969112	1	1
NP_249700.1	PA1009	PA1009	257	0	0.0311284	257	0.0311284	1	0	0	0	0.0311284	0.968872	1
NP_249701.1	PA1010	PA1010	260	0	0.0307692	260	0.0307692	1	0	0	0	0.0307692	0.969231	1
NP_249702.1	PA1011	PA1011	260	0	0.0307692	260	0.0307692	1	0	0	0	0.0307692	0.969231	1
NP_249703.1	PA1012	PA1012	260	1	0.030888	259	0.030888	1	0	0.00384615	0	0.030888	0.969112	1	1
NP_249704.1	PA1013	PA1013	260	0	0.0307692	260	0.0307692	1	0	0	0	0.0307692	0.969231	1
NP_249705.1	PA1014	PA1014	250	1	0.0481928	249	0.156627	2.7819	0.00104326	0.004	0.108434	0.156627	0.73494	0.590909	0.0355765
NP_249714.1	PA1023	PA1023	260	0	-0.00384615	260	0.134615	3.06334	1	0	0.134615	0.130769	0.734615	0.507246	0
NP_249719.1	PA1028	PA1028	257	3	-0.00393701	254	0.137795	3.06334	1	0.0116732	0.137795	0.133858	0.728346	0.507246	0.0780978
NP_249727.1	PA1036	PA1036	260	0	0.0307692	260	0.0307692	1	0	0	0	0.0307692	0.969231	1
NP_249729.1	PA1038	PA1038	260	0	0.00384615	260	0.134615	1.65568	1	0	0.130769	0.134615	0.734615	0.507246	0
NP_249730.1	PA1039	PA1039	260	0	0.00384615	260	0.134615	1.65568	1	0	0.130769	0.134615	0.734615	0.507246	0
NP_249731.1	PA1040	PA1040	260	0	0.00384615	260	0.134615	1.65568	1	0	0.130769	0.134615	0.734615	0.507246	0
NP_249732.1	PA1041	PA1041	260	0	0.00384615	260	0.134615	1.65568	1	0	0.130769	0.134615	0.734615	0.507246	0
NP_249735.1	PA1044	PA1044	252	3	0.0321285	249	0.0321285	1	2.11507e-05	0.0119048	0	0.0321285	0.967871	1	1
NP_249740.1	pdxH	PA1049	258	0	0.0310078	258	0.0310078	1	0	0	0	0.0310078	0.968992	1
NP_249741.1	PA1050	PA1050	260	0	0.0307692	260	0.0307692	1	0	0	0	0.0307692	0.969231	1
NP_249744.1	PA1053	PA1053	260	0	0.142308	260	0.196154	1.55647	0	0	0.0538462	0.196154	0.75	0.784615	0
NP_249756.1	PA1065	PA1065	260	0	0.00384615	260	0.134615	1.65568	1	0	0.130769	0.134615	0.734615	0.507246	0
NP_249760.1	PA1069	PA1069	260	0	0.165385	260	0.207692	1.91512	0	0	0.0423077	0.207692	0.75	0.830769	0
NP_249767.1	PA1076	PA1076	260	0	0.00384615	260	0.134615	1.65568	1	0	0.130769	0.134615	0.734615	0.507246	0
NP_249768.1	PA1077	PA1077	260	0	-0.0153846	260	0.0153846	1	0.000619579	0	0.0153846	0	0.984615	1	0
NP_249769.1	PA1078	PA1078	260	0	-0.0153846	260	0.0153846	1	0.000650517	0	0.0153846	0	0.984615	1	0
NP_249770.1	PA1079	PA1079	260	1	-0.015444	259	0.015444	1	0.000172086	0.00384615	0.015444	0	0.984556	1	0.199384
NP_249771.1	flgE	PA1080	259	2	-0.190661	257	0.225681	2.28549	0	0.00772201	0.225681	0.0350195	0.7393	0.865672	0.0330844
NP_249772.1	flgF	PA1081	260	0	-0.0153846	260	0.0153846	1	0.000598669	0	0.0153846	0	0.984615	1	0
NP_249773.1	PA1082	PA1082	260	0	-0.188462	260	0.223077	2.28549	0	0	0.223077	0.0346154	0.742308	0.865672	0
NP_249774.1	flgH	PA1083	260	0	-0.0153846	260	0.0153846	1	0.000619579	0	0.0153846	0	0.984615	1	0
NP_249775.1	PA1084	PA1084	260	0	-0.0153846	260	0.0153846	1	0.000619579	0	0.0153846	0	0.984615	1	0
NP_249776.1	PA1085	PA1085	260	1	-0.015444	259	0.015444	1	0.00019	0.00384615	0.015444	0	0.984556	1	0.199384
NP_249777.1	flgK	PA1086	92	0	-0.0108696	92	0.0108696	1	0.00885905	0	0.0108696	0	0.98913	1	0
NP_249778.1	flgL	PA1087	260	0	-0.00384615	260	0.134615	2.67134	1	0	0.134615	0.130769	0.734615	0.507246	0
NP_249779.1	PA1088	PA1088	260	0	-0.173077	260	0.215385	2.12981	0	0	0.215385	0.0423077	0.742308	0.835821	0
NP_249780.1	PA1089	PA1089	260	0	-0.00384615	260	0.134615	2.67134	1	0	0.134615	0.130769	0.734615	0.507246	0
NP_249781.1	PA1090	PA1090	260	0	-0.00384615	260	0.134615	3.06334	1	0	0.134615	0.130769	0.734615	0.507246	0
NP_249782.1	PA1091	PA1091	255	0	-0.0156863	255	0.0156863	1	0.000619579	0	0.0156863	0	0.984314	1	0
NP_249783.1	PA1092	PA1092	229	10	0.00456621	219	0.123288	1.51323	1	0.0436681	0.118721	0.123288	0.757991	0.509434	0.26891
NP_249784.1	PA1093	PA1093	260	0	-0.00384615	260	0.134615	2.67134	1	0	0.134615	0.130769	0.734615	0.507246	0
NP_249785.1	PA1094	PA1094	260	0	-0.134615	260	0.203846	1.973	0	0	0.203846	0.0692308	0.726923	0.746479	0
NP_249786.1	PA1095	PA1095	260	0	-0.188462	260	0.226923	2.42596	0	0	0.226923	0.0384615	0.734615	0.855072	0
NP_249787.1	PA1096	PA1096	260	0	-0.00384615	260	0.134615	2.67134	1	0	0.134615	0.130769	0.734615	0.507246	0
NP_249788.1	PA1097	PA1097	260	0	-0.15	260	0.203846	1.74577	0	0	0.203846	0.0538462	0.742308	0.791045	0
NP_249789.1	PA1098	PA1098	260	0	-0.153846	260	0.211538	2.17596	0	0	0.211538	0.0576923	0.730769	0.785714	0
NP_249790.1	PA1099	PA1099	246	0	-0.150407	246	0.207317	2.148	0	0	0.207317	0.0569106	0.735772	0.784615	0
NP_249791.1	fliE	PA1100	258	1	-0.182879	257	0.22179	2.443	0	0.00387597	0.22179	0.0389105	0.7393	0.850746	0.0171757
NP_249792.1	fliF	PA1101	253	0	-0.189723	253	0.229249	2.48365	0	0	0.229249	0.0395257	0.731225	0.852941	0
NP_249793.1	fliG	PA1102	257	1	-0.195312	256	0.230469	2.42596	0	0.00389105	0.230469	0.0351562	0.734375	0.867647	0.0166029
NP_249794.1	fliH	PA1103	260	0	-0.188462	260	0.226923	2.42596	0	0	0.226923	0.0384615	0.734615	0.855072	0
NP_249795.1	fliI	PA1104	260	1	-0.189189	259	0.227799	2.42596	0	0.00384615	0.227799	0.03861	0.733591	0.855072	0.0166036
NP_249796.1	fliJ	PA1105	260	1	-0.189189	259	0.227799	2.42596	0	0.00384615	0.227799	0.03861	0.733591	0.855072	0.0166036
NP_249802.1	PA1111	PA1111	259	0	0.119691	259	0.189189	1.48239	0	0	0.0694981	0.189189	0.741313	0.731343	0
NP_249805.1	PA1114	PA1114	260	0	0.119231	260	0.188462	1.48239	0	0	0.0692308	0.188462	0.742308	0.731343	0
NP_249806.1	PA1115	PA1115	260	1	0.119691	259	0.189189	1.48239	0	0.00384615	0.0694981	0.189189	0.741313	0.731343	0.0524398
NP_249807.1	PA1116	PA1116	260	0	0.142308	260	0.196154	1.55647	0	0	0.0538462	0.196154	0.75	0.784615	0
NP_249809.1	PA1118	PA1118	250	0	-0.008	250	0.136	2.24028	1	0	0.136	0.128	0.736	0.515152	0
NP_249810.1	PA1119	PA1119	260	0	0.00384615	260	0.134615	1.65568	1	0	0.130769	0.134615	0.734615	0.507246	0
NP_249811.1	tpbB	PA1120	260	0	0.00384615	260	0.134615	1.65568	1	0	0.130769	0.134615	0.734615	0.507246	0
NP_249812.1	yfiR	PA1121	260	0	0.00384615	260	0.134615	1.65568	1	0	0.130769	0.134615	0.734615	0.507246	0
NP_249817.1	PA1126	PA1126	254	0	0.0314961	254	0.0314961	1	0	0	0	0.0314961	0.968504	1
NP_249821.1	PA1130	PA1130	260	0	-0.00384615	260	0.134615	3.06334	1	0	0.134615	0.130769	0.734615	0.507246	0
NP_249822.1	PA1131	PA1131	260	0	-0.15	260	0.203846	3.08667	0	0	0.203846	0.0538462	0.742308	0.791045	0
NP_249824.1	PA1133	PA1133	260	0	-0.153846	260	0.203846	2.54359	0	0	0.203846	0.05	0.746154	0.80303	0
NP_249826.1	PA1135	PA1135	260	1	0.030888	259	0.030888	1	2.11507e-05	0.00384615	0	0.030888	0.969112	1	1
NP_249830.1	PA1139	PA1139	257	1	0.03125	256	0.03125	1	0	0.00389105	0	0.03125	0.96875	1	1
NP_249835.1	PA1144	PA1144	245	11	-0.017094	234	0.017094	1	0	0.044898	0.017094	0	0.982906	1	0.724254
NP_249839.1	eta	eta	253	0	0.027668	253	0.150198	2.05495	0.0115057	0	0.12253	0.150198	0.727273	0.550725	0
NP_249840.1	PA1149	PA1149	260	0	0.0307692	260	0.0307692	1	0	0	0	0.0307692	0.969231	1
NP_249841.1	PA1150	PA1150	251	0	0.171315	251	0.211155	1.95032	0	0	0.0398406	0.211155	0.749004	0.84127	0
NP_249846.1	PA1155	PA1155	260	0	0.119231	260	0.188462	1.54475	0	0	0.0692308	0.188462	0.742308	0.731343	0
NP_249847.1	PA1156	PA1156	260	0	0.119231	260	0.188462	1.54475	0	0	0.0692308	0.188462	0.742308	0.731343	0
NP_249850.1	PA1159	PA1159	260	2	-0.00775194	258	0.104651	1.37034	0.00399388	0.00769231	0.104651	0.0968992	0.79845	0.519231	0.0684713
NP_249851.1	PA1160	PA1160	256	0	-0.164062	256	0.207031	2.54359	0	0	0.207031	0.0429688	0.75	0.828125	0
NP_249852.1	rrmA	PA1161	257	4	-0.150198	253	0.201581	2.54359	0	0.0155642	0.201581	0.0513834	0.747036	0.796875	0.0716765
NP_249853.1	dapE	PA1162	260	0	-0.153846	260	0.203846	2.54359	0	0	0.203846	0.05	0.746154	0.80303	0
NP_249854.1	ndvB	PA1163	252	4	0	248	0.133065	0	1	0.015873	0.133065	0.133065	0.733871	0.5	0.106575
NP_249861.1	PA1170	PA1170	260	0	0.119231	260	0.188462	1.48239	0	0	0.0692308	0.188462	0.742308	0.731343	0
NP_249863.1	PA1172	PA1172	260	0	0.00384615	260	0.134615	1.65568	1	0	0.130769	0.134615	0.734615	0.507246	0
NP_249864.1	PA1173	PA1173	259	2	0.00389105	257	0.132296	1.65568	1	0.00772201	0.128405	0.132296	0.7393	0.507463	0.0567266
NP_249866.1	PA1175	PA1175	253	0	0.00790514	253	0.13834	1.65568	1	0	0.130435	0.13834	0.731225	0.514706	0
NP_249867.1	PA1176	PA1176	260	0	0.00384615	260	0.134615	1.65568	1	0	0.130769	0.134615	0.734615	0.507246	0
NP_249868.1	PA1177	PA1177	260	0	0.00384615	260	0.134615	1.65568	1	0	0.130769	0.134615	0.734615	0.507246	0
NP_249869.1	PA1178	PA1178	259	0	-0.011583	259	0.146718	2.90694	1	0	0.146718	0.135135	0.718147	0.520548	0
NP_249870.1	phoP	PA1179	259	2	-0.0077821	257	0.0077821	1	0.00045217	0.00772201	0.0077821	0	0.992218	1	0.498062
NP_249871.1	phoQ	PA1180	257	2	-0.00784314	255	0.00784314	1	0.000435829	0.0077821	0.00784314	0	0.992157	1	0.498047
NP_249872.1	PA1181	PA1181	260	0	-0.00384615	260	0.134615	3.06334	1	0	0.134615	0.130769	0.734615	0.507246	0
NP_249873.1	PA1182	PA1182	260	0	0.0192308	260	0.0346154	1.75	0.000242912	0	0.0153846	0.0346154	0.95	0.692308	0
NP_249874.1	dctA	PA1183	260	0	-0.05	260	0.05	2.04167	0	0	0.05	0	0.95	1	0
NP_249876.1	PA1185	PA1185	250	5	-0.171429	245	0.216327	2.54359	0	0.02	0.216327	0.044898	0.738776	0.828125	0.0846287
NP_249877.1	PA1186	PA1186	258	0	-0.155039	258	0.205426	2.54359	0	0	0.205426	0.0503876	0.744186	0.80303	0
NP_249885.1	PA1194	PA1194	260	1	-0.015444	259	0.015444	1	0.000225314	0.00384615	0.015444	0	0.984556	1	0.199384
NP_249886.1	PA1195	PA1195	260	0	0.0230769	260	0.0384615	1.41667	0.000400853	0	0.0153846	0.0384615	0.946154	0.714286	0
NP_249887.1	PA1196	PA1196	260	0	0	260	0.0153846	0	1	0	0.0153846	0.0153846	0.969231	0.5	0
NP_249888.1	PA1197	PA1197	258	2	-0.015625	256	0.015625	1	6.19528e-05	0.00775194	0.015625	0	0.984375	1	0.331606
NP_249889.1	PA1198	PA1198	260	0	0.0307692	260	0.0307692	1	0	0	0	0.0307692	0.969231	1
NP_249890.1	PA1199	PA1199	258	2	-0.113281	256	0.183594	1.56571	0	0.00775194	0.183594	0.0703125	0.746094	0.723077	0.0405127
NP_249891.1	PA1200	PA1200	255	3	0.0277778	252	0.0277778	1	0.000484142	0.0117647	0	0.0277778	0.972222	1	1
NP_249893.1	PA1202	PA1202	260	0	0	260	0	0	1	0	0	0	1	0
NP_249894.1	PA1203	PA1203	260	0	0	260	0	0	1	0	0	0	1	0
NP_249895.1	PA1204	PA1204	260	0	0	260	0	0	1	0	0	0	1	0
NP_249896.1	PA1205	PA1205	260	1	0	259	0	0	1	0.00384615	0	0	1	0	1
NP_249898.1	PA1207	PA1207	260	0	0	260	0	0	1	0	0	0	1	0
NP_249899.1	PA1208	PA1208	260	0	0	260	0	0	1	0	0	0	1	0
NP_249902.1	PA1211	PA1211	260	0	-0.00384615	260	0.134615	3.06334	1	0	0.134615	0.130769	0.734615	0.507246	0
NP_249903.1	PA1212	PA1212	260	0	-0.00384615	260	0.134615	3.06334	1	0	0.134615	0.130769	0.734615	0.507246	0
NP_249904.1	PA1213	PA1213	260	0	-0.00384615	260	0.134615	3.06334	1	0	0.134615	0.130769	0.734615	0.507246	0
NP_249905.1	PA1214	PA1214	256	0	-0.00390625	256	0.136719	3.06334	1	0	0.136719	0.132812	0.730469	0.507246	0
NP_249906.1	PA1215	PA1215	253	3	-0.008	250	0.132	2.92445	1	0.0118577	0.132	0.124	0.744	0.515625	0.0824266
NP_249907.1	PA1216	PA1216	260	1	0.166023	259	0.212355	1.77212	0	0.00384615	0.046332	0.212355	0.741313	0.820896	0.0766499
NP_249908.1	PA1217	PA1217	260	0	0.165385	260	0.211538	1.77212	0	0	0.0461538	0.211538	0.742308	0.820896	0
NP_249909.1	PA1218	PA1218	260	0	0.165385	260	0.211538	1.77212	0	0	0.0461538	0.211538	0.742308	0.820896	0
NP_249910.1	PA1219	PA1219	260	0	0.165385	260	0.211538	1.77212	0	0	0.0461538	0.211538	0.742308	0.820896	0
NP_249911.1	PA1220	PA1220	260	0	0.165385	260	0.211538	1.77212	0	0	0.0461538	0.211538	0.742308	0.820896	0
NP_249912.1	PA1221	PA1221	227	1	0.168142	226	0.221239	1.74271	0	0.00440529	0.0530973	0.221239	0.725664	0.806452	0.0766102
NP_249916.1	PA1225	PA1225	255	0	0.0313725	255	0.0313725	1	0	0	0	0.0313725	0.968627	1
NP_249923.1	PA1232	PA1232	250	0	0.008	250	0.136	1.45385	1	0	0.128	0.136	0.736	0.515152	0
NP_249927.1	PA1236	PA1236	260	2	0.0310078	258	0.0310078	1	2.11507e-05	0.00769231	0	0.0310078	0.968992	1	1
NP_249928.1	PA1237	PA1237	253	0	0.0316206	253	0.0316206	1	0	0	0	0.0316206	0.968379	1
NP_249929.1	PA1238	PA1238	260	0	0.0307692	260	0.0307692	1	0	0	0	0.0307692	0.969231	1
NP_249930.1	PA1239	PA1239	240	6	0.0299145	234	0.0299145	1	0.101495	0.025	0	0.0299145	0.970085	1	1
NP_249931.1	PA1240	PA1240	240	6	0.0299145	234	0.0299145	1	0.111815	0.025	0	0.0299145	0.970085	1	1
NP_249932.1	PA1241	PA1241	231	12	0.0365297	219	0.0365297	1	0.000295908	0.0519481	0	0.0365297	0.96347	1	1
NP_249934.1	PA1243	PA1243	260	0	-0.0153846	260	0.0153846	1	0.000650517	0	0.0153846	0	0.984615	1	0
NP_249935.1	PA1244	PA1244	257	4	0.00395257	253	0.134387	1.45385	1	0.0155642	0.130435	0.134387	0.735178	0.507463	0.106605
NP_249936.1	aprX	aprx	260	0	-0.00769231	260	0.103846	1.37034	0.0210794	0	0.103846	0.0961538	0.8	0.519231	0
NP_249937.1	aprD	PA1246	258	0	-0.00775194	258	0.104651	1.37034	0.019369	0	0.104651	0.0968992	0.79845	0.519231	0
NP_249938.1	aprE	PA1247	259	0	-0.00772201	259	0.104247	1.37034	0.0196548	0	0.104247	0.0965251	0.799228	0.519231	0
NP_249939.1	aprF	PA1248	260	0	-0.00769231	260	0.103846	1.37034	0.0204048	0	0.103846	0.0961538	0.8	0.519231	0
NP_249940.1	aprA	PA1249	260	1	0.011583	259	0.11583	1.97569	1	0.00384615	0.104247	0.11583	0.779923	0.526316	0.0355818
NP_249941.1	aprI	PA1250	260	0	-0.00769231	260	0.103846	1.37034	0.0205066	0	0.103846	0.0961538	0.8	0.519231	0
NP_249942.1	PA1251	PA1251	255	5	0	250	0.128	0	1	0.0196078	0.128	0.128	0.744	0.5	0.132837
NP_249943.1	PA1252	PA1252	252	1	0.0239044	251	0.0239044	1	8.13635e-05	0.00396825	0	0.0239044	0.976096	1	1
NP_249944.1	PA1253	PA1253	259	1	-0.0620155	258	0.162791	2.68724	6.19528e-05	0.003861	0.162791	0.100775	0.736434	0.617647	0.0231681
NP_249945.1	PA1254	PA1254	260	0	-0.0692308	260	0.169231	2.73354	8.13635e-05	0	0.169231	0.1	0.730769	0.628571	0
NP_249946.1	PA1255	PA1255	257	0	-0.0155642	257	0.0155642	1	0.000705574	0	0.0155642	0	0.984436	1	0
NP_249947.1	PA1256	PA1256	257	0	-0.0155642	257	0.0155642	1	0.00251831	0	0.0155642	0	0.984436	1	0
NP_249948.1	PA1257	PA1257	257	0	-0.0155642	257	0.0155642	1	0.00223548	0	0.0155642	0	0.984436	1	0
NP_249949.1	PA1258	PA1258	257	2	-0.0156863	255	0.0156863	1	0.000331538	0.0077821	0.0156863	0	0.984314	1	0.331599
NP_249950.1	PA1259	PA1259	257	0	-0.0155642	257	0.0155642	1	0.000680914	0	0.0155642	0	0.984436	1	0
NP_249951.1	PA1260	PA1260	257	0	-0.0155642	257	0.0155642	1	0.00216335	0	0.0155642	0	0.984436	1	0
NP_249952.1	PA1261	PA1261	256	0	0	256	0	0	1	0	0	0	1	0
NP_249953.1	PA1262	PA1262	260	1	0.030888	259	0.030888	1	0	0.00384615	0	0.030888	0.969112	1	1
NP_249957.1	PA1266	PA1266	260	0	0	260	0	0	1	0	0	0	1	0
NP_249958.1	PA1267	PA1267	260	0	0	260	0	0	1	0	0	0	1	0
NP_249959.1	PA1268	PA1268	260	0	0	260	0	0	1	0	0	0	1	0
NP_249960.1	PA1269	PA1269	255	0	0.0313725	255	0.0313725	1	0	0	0	0.0313725	0.968627	1
NP_249961.1	PA1270	PA1270	247	0	0.125506	247	0.178138	1.57353	0	0	0.0526316	0.178138	0.769231	0.77193	0
NP_249968.1	cobQ	PA1277	260	0	-0.0153846	260	0.0153846	1	0.00058675	0	0.0153846	0	0.984615	1	0
NP_249972.1	PA1281	PA1281	260	0	0	260	0	0	1	0	0	0	1	0
NP_249979.1	PA1288	PA1288	254	1	0.13834	253	0.193676	1.53941	0	0.00393701	0.055336	0.193676	0.750988	0.777778	0.0664216
NP_249980.1	PA1289	PA1289	260	0	0.00384615	260	0.134615	1.65568	1	0	0.130769	0.134615	0.734615	0.507246	0
NP_249985.1	rnd	PA1294	258	1	0.140078	257	0.194553	1.57787	0	0.00387597	0.0544747	0.194553	0.750973	0.78125	0.0664254
NP_249986.1	PA1295	PA1295	260	0	0.142308	260	0.196154	1.55647	0	0	0.0538462	0.196154	0.75	0.784615	0
NP_249993.1	PA1302	PA1302	253	2	-0.059761	251	0.163347	1.90897	0.0001002	0.00790514	0.163347	0.103586	0.733068	0.61194	0.0461609
NP_250002.1	PA1311	PA1311	260	0	0.165385	260	0.211538	1.77212	0	0	0.0461538	0.211538	0.742308	0.820896	0
NP_250008.1	cyoA	PA1317	260	0	0.00384615	260	0.134615	1.56181	1	0	0.130769	0.134615	0.734615	0.507246	0
NP_250009.1	cyoB	PA1318	260	0	0.00384615	260	0.134615	1.56181	1	0	0.130769	0.134615	0.734615	0.507246	0
NP_250010.1	cyoC	PA1319	260	2	-0.00387597	258	0.135659	3.43433	1	0.00769231	0.135659	0.131783	0.732558	0.507246	0.0536606
NP_250011.1	cyoD	PA1320	260	0	0.00384615	260	0.134615	1.56181	1	0	0.130769	0.134615	0.734615	0.507246	0
NP_250012.1	cyoE	PA1321	260	0	0.00384615	260	0.134615	1.56181	1	0	0.130769	0.134615	0.734615	0.507246	0
NP_250013.1	PA1322	PA1322	260	0	-0.0653846	260	0.165385	1.87531	0.000136543	0	0.165385	0.1	0.734615	0.623188	0
NP_250014.1	PA1323	PA1323	260	1	0.142857	259	0.196911	1.55647	0	0.00384615	0.0540541	0.196911	0.749035	0.784615	0.0664273
NP_250015.1	PA1324	PA1324	260	0	0.119231	260	0.188462	1.53941	0	0	0.0692308	0.188462	0.742308	0.731343	0
NP_250024.1	PA1333	PA1333	260	0	-0.00384615	260	0.138462	2.74028	1	0	0.138462	0.134615	0.726923	0.507042	0
NP_250031.1	PA1340	PA1340	260	0	-0.165385	260	0.207692	1.84105	0	0	0.207692	0.0423077	0.75	0.830769	0
NP_250033.1	PA1342	PA1342	260	0	-0.0807692	260	0.173077	2.50514	0	0	0.173077	0.0923077	0.734615	0.652174	0
NP_250034.1	PA1343	PA1343	260	0	0.00769231	260	0.134615	1.44918	1	0	0.126923	0.134615	0.738462	0.514706	0
NP_250037.1	PA1346	PA1346	260	0	-0.00384615	260	0.134615	3.06334	1	0	0.134615	0.130769	0.734615	0.507246	0
NP_250044.1	PA1353	PA1353	260	0	-0.00384615	260	0.134615	3.06334	1	0	0.134615	0.130769	0.734615	0.507246	0
NP_250045.1	PA1354	PA1354	260	0	-0.00384615	260	0.134615	3.06334	1	0	0.134615	0.130769	0.734615	0.507246	0
NP_250049.1	PA1358	PA1358	257	1	0	256	0.132812	0	1	0.00389105	0.132812	0.132812	0.734375	0.5	0.0284634
NP_250058.1	PA1367	PA1367	245	5	0.00833333	240	0.141667	1.45385	1	0.0204082	0.133333	0.141667	0.725	0.515152	0.132743
NP_250095.1	PA1404	PA1404	260	1	-0.015444	259	0.015444	1	0.000154162	0.00384615	0.015444	0	0.984556	1	0.199384
NP_250099.1	PA1408	PA1408	260	1	0.138996	259	0.19305	1.55647	0	0.00384615	0.0540541	0.19305	0.752896	0.78125	0.0664273
NP_250103.1	PA1412	PA1412	257	1	0.03125	256	0.03125	1	0	0.00389105	0	0.03125	0.96875	1	1
NP_250105.1	PA1414	PA1414	260	1	0.00772201	259	0.135135	1.65568	1	0.00384615	0.127413	0.135135	0.737452	0.514706	0.029302
NP_250106.1	PA1415	PA1415	260	1	0.00772201	259	0.135135	1.65568	1	0.00384615	0.127413	0.135135	0.737452	0.514706	0.029302
NP_250110.1	PA1419	PA1419	258	1	0	257	0.132296	0	1	0.00387597	0.132296	0.132296	0.735409	0.5	0.0284638
NP_250111.1	PA1420	PA1420	260	2	0	258	0.131783	0	1	0.00769231	0.131783	0.131783	0.736434	0.5	0.0551518
NP_250112.1	gbuA	PA1421	249	4	0.0122449	245	0.138776	1.45385	1	0.0160643	0.126531	0.138776	0.734694	0.523077	0.112657
NP_250113.1	gbuR	PA1422	260	2	-0.186047	258	0.224806	3.06923	0	0.00769231	0.224806	0.0387597	0.736434	0.852941	0.0330854
NP_250114.1	bdlA	PA1423	260	2	0.162791	258	0.209302	1.77212	0	0.00769231	0.0465116	0.209302	0.744186	0.818182	0.141914
NP_250121.1	lasR	PA1430	197	12	0.0432432	185	0.135135	2.13167	0.00353911	0.0609137	0.0918919	0.135135	0.772973	0.595238	0.398635
NP_250122.1	rsaL	PA1431	235	4	0.004329	231	0.121212	2.68651	0.0115364	0.0170213	0.116883	0.121212	0.761905	0.509091	0.127115
NP_250123.1	lasI	PA1432	247	3	0.0286885	244	0.147541	1.98661	0.00603702	0.0121457	0.118852	0.147541	0.733607	0.553846	0.0927169
NP_250128.1	PA1437	PA1437	258	1	0	257	0	0	0.00813397	0.00387597	0	0	1	0	1
NP_250129.1	PA1438	PA1438	258	1	0	257	0	0	0.0688758	0.00387597	0	0	1	0	1
NP_250130.1	PA1439	PA1439	258	1	-0.0155642	257	0.0155642	1	0.000118315	0.00387597	0.0155642	0	0.984436	1	0.199379
NP_250131.1	PA1440	PA1440	258	1	-0.0155642	257	0.0155642	1	0.000278363	0.00387597	0.0155642	0	0.984436	1	0.199379
NP_250132.1	PA1441	PA1441	257	1	-0.0078125	256	0.0078125	1	0.00193315	0.00389105	0.0078125	0	0.992188	1	0.332468
NP_250133.1	fliL	PA1442	260	0	-0.188462	260	0.226923	2.42596	0	0	0.226923	0.0384615	0.734615	0.855072	0
NP_250134.1	fliM	PA1443	260	0	-0.180769	260	0.219231	2.20031	0	0	0.219231	0.0384615	0.742308	0.850746	0
NP_250135.1	fliN	PA1444	260	0	-0.180769	260	0.219231	2.20031	0	0	0.219231	0.0384615	0.742308	0.850746	0
NP_250136.1	fliO	PA1445	254	1	-0.185771	253	0.225296	2.20031	0	0.00393701	0.225296	0.0395257	0.735178	0.850746	0.0171747
NP_250137.1	fliP	PA1446	260	1	-0.181467	259	0.220077	2.20031	0	0.00384615	0.220077	0.03861	0.741313	0.850746	0.0171762
NP_250138.1	fliQ	PA1447	260	0	-0.180769	260	0.219231	2.20031	0	0	0.219231	0.0384615	0.742308	0.850746	0
NP_250139.1	fliR	PA1448	260	0	-0.180769	260	0.219231	2.20031	0	0	0.219231	0.0384615	0.742308	0.850746	0
NP_250140.1	flhB	PA1449	260	0	-0.180769	260	0.219231	2.20031	0	0	0.219231	0.0384615	0.742308	0.850746	0
NP_250143.1	flhA	PA1452	260	0	-0.180769	260	0.219231	2.20031	0	0	0.219231	0.0384615	0.742308	0.850746	0
NP_250144.1	flhF	PA1453	260	1	-0.015444	259	0.015444	1	0.000172086	0.00384615	0.015444	0	0.984556	1	0.199384
NP_250145.1	PA1454	PA1454	260	0	-0.0153846	260	0.0153846	1	0.000640405	0	0.0153846	0	0.984615	1	0
NP_250146.1	PA1455	PA1455	260	1	0	259	0.131274	0	1	0.00384615	0.131274	0.131274	0.737452	0.5	0.0284647
NP_250147.1	PA1456	PA1456	260	0	-0.00384615	260	0.134615	3.06334	1	0	0.134615	0.130769	0.734615	0.507246	0
NP_250149.1	PA1458	PA1458	255	1	0	254	0.133858	0	1	0.00392157	0.133858	0.133858	0.732283	0.5	0.0284626
NP_250150.1	PA1459	PA1459	256	0	-0.00390625	256	0.136719	3.06334	1	0	0.136719	0.132812	0.730469	0.507246	0
NP_250151.1	motC	PA1460	260	0	-0.00384615	260	0.134615	3.06334	1	0	0.134615	0.130769	0.734615	0.507246	0
NP_250152.1	motD	PA1461	260	0	-0.00384615	260	0.134615	3.06334	1	0	0.134615	0.130769	0.734615	0.507246	0
NP_250153.1	PA1462	PA1462	260	0	-0.00384615	260	0.134615	3.06334	1	0	0.134615	0.130769	0.734615	0.507246	0
NP_250156.1	PA1465	PA1465	260	0	-0.00384615	260	0.134615	3.06334	1	0	0.134615	0.130769	0.734615	0.507246	0
NP_250158.1	PA1467	PA1467	249	0	0	249	0.136546	0	1	0	0.136546	0.136546	0.726908	0.5	0
NP_250164.1	PA1473	PA1473	260	0	-0.00384615	260	0.134615	2.67134	1	0	0.134615	0.130769	0.734615	0.507246	0
NP_250165.1	PA1474	PA1474	260	0	-0.00384615	260	0.134615	2.67134	1	0	0.134615	0.130769	0.734615	0.507246	0
NP_250167.1	ccmB	PA1476	260	0	-0.0153846	260	0.05	2.23333	0.911165	0	0.05	0.0346154	0.915385	0.590909	0
NP_250168.1	ccmC	PA1477	260	0	0.0307692	260	0.0307692	1	0	0	0	0.0307692	0.969231	1
NP_250169.1	ccmD	PA1478	258	0	0.0310078	258	0.0310078	1	0	0	0	0.0310078	0.968992	1
NP_250170.1	ccmE	PA1479	260	0	0.0307692	260	0.0307692	1	0	0	0	0.0307692	0.969231	1
NP_250171.1	PA1480	PA1480	260	0	0.0307692	260	0.0307692	1	0	0	0	0.0307692	0.969231	1
NP_250172.1	PA1481	PA1481	260	0	0.0307692	260	0.0307692	1	0	0	0	0.0307692	0.969231	1
NP_250173.1	PA1482	PA1482	260	0	0.0307692	260	0.0307692	1	0	0	0	0.0307692	0.969231	1
NP_250174.1	PA1483	PA1483	260	0	0.0307692	260	0.0307692	1	0	0	0	0.0307692	0.969231	1
NP_250178.1	PA1487	PA1487	260	0	0.142308	260	0.196154	1.63364	0	0	0.0538462	0.196154	0.75	0.784615	0
NP_250179.1	PA1488	PA1488	260	0	0.142308	260	0.196154	1.63364	0	0	0.0538462	0.196154	0.75	0.784615	0
NP_250180.1	PA1489	PA1489	260	3	0.14786	257	0.198444	1.63364	0	0.0115385	0.0505837	0.198444	0.750973	0.796875	0.185738
NP_250181.1	PA1490	PA1490	238	10	-0.00877193	228	0.00877193	1	0	0.0420168	0.00877193	0	0.991228	1	0.827286
NP_250189.1	pykF	PA1498	259	3	-0.0078125	256	0.136719	3.06334	1	0.011583	0.136719	0.128906	0.734375	0.514706	0.0781043
NP_250190.1	PA1499	PA1499	260	0	0	260	0	0	1	0	0	0	1	0
NP_250191.1	PA1500	PA1500	260	1	0	259	0	0	1	0.00384615	0	0	1	0	1
NP_250194.1	PA1503	PA1503	260	0	0.0307692	260	0.0307692	1	0	0	0	0.0307692	0.969231	1
NP_250195.1	PA1504	PA1504	260	0	0.0307692	260	0.0307692	1	0	0	0	0.0307692	0.969231	1
NP_250196.1	PA1505	PA1505	260	0	0.0307692	260	0.0307692	1	0	0	0	0.0307692	0.969231	1
NP_250198.1	PA1507	PA1507	259	1	0.0310078	258	0.0310078	1	0	0.003861	0	0.0310078	0.968992	1	1
NP_250200.1	PA1509	PA1509	172	21	0.0397351	151	0.178808	1.49091	8.13635e-05	0.122093	0.139073	0.178808	0.682119	0.5625	0.467492
NP_250201.1	PA1510	PA1510	252	1	0.00796813	251	0.135458	1.45385	1	0.00396825	0.12749	0.135458	0.737052	0.515152	0.0301864
NP_250203.1	hcpA	PA1512	260	0	-0.0153846	260	0.0153846	1	0.000650517	0	0.0153846	0	0.984615	1	0
NP_250204.1	PA1513	PA1513	260	0	-0.0153846	260	0.0153846	1	0.000680914	0	0.0153846	0	0.984615	1	0
NP_250205.1	PA1514	PA1514	253	0	-0.0158103	253	0.0158103	1	0.000640405	0	0.0158103	0	0.98419	1	0
NP_250206.1	alc	PA1515	257	0	-0.0155642	257	0.0155642	1	0.000619579	0	0.0155642	0	0.984436	1	0
NP_250207.1	PA1516	PA1516	260	0	0.119231	260	0.188462	1.54475	0	0	0.0692308	0.188462	0.742308	0.731343	0
NP_250208.1	PA1517	PA1517	260	0	-0.0153846	260	0.0153846	1	0.000611527	0	0.0153846	0	0.984615	1	0
NP_250209.1	PA1518	PA1518	260	0	0.0307692	260	0.0307692	1	0	0	0	0.0307692	0.969231	1
NP_250210.1	PA1519	PA1519	259	0	0.030888	259	0.030888	1	0	0	0	0.030888	0.969112	1
NP_250221.1	PA1530	PA1530	260	0	0	260	0	0	1	0	0	0	1	0
NP_250222.1	PA1531	PA1531	259	0	-0.015444	259	0.015444	1	0.000598669	0	0.015444	0	0.984556	1	0
NP_250228.1	PA1537	PA1537	256	2	-0.00787402	254	0.137795	3.06334	1	0.0078125	0.137795	0.129921	0.732283	0.514706	0.0536544
NP_250229.1	PA1538	PA1538	260	1	-0.003861	259	0.135135	3.06334	1	0.00384615	0.135135	0.131274	0.733591	0.507246	0.0276739
NP_250234.1	PA1543	PA1543	260	0	-0.0153846	260	0.0153846	1	0.000660045	0	0.0153846	0	0.984615	1	0
NP_250235.1	PA1544	PA1544	260	0	-0.0153846	260	0.05	2.1	0.016683	0	0.05	0.0346154	0.915385	0.590909	0
NP_250236.1	PA1545	PA1545	259	1	0	258	0.131783	0	1	0.003861	0.131783	0.131783	0.736434	0.5	0.0284643
NP_250237.1	PA1546	PA1546	259	0	-0.015444	259	0.0501931	1.5	0.871822	0	0.0501931	0.034749	0.915058	0.590909	0
NP_250243.1	ccoP1	PA1552	260	0	0.00384615	260	0.134615	1.56181	1	0	0.130769	0.134615	0.734615	0.507246	0
NP_250244.1	ccoO1	PA1553	260	0	0.00384615	260	0.134615	1.56181	1	0	0.130769	0.134615	0.734615	0.507246	0
NP_250245.1	ccoN1	PA1554	249	1	-0.0120968	248	0.137097	2.43433	1	0.00401606	0.137097	0.125	0.737903	0.523077	0.0284599
NP_250246.1	ccoP2	PA1555	259	0	0.023166	259	0.15444	2.34066	1	0	0.131274	0.15444	0.714286	0.540541	0
NP_250247.1	ccoO2	PA1556	260	0	0.0230769	260	0.153846	2.10989	1	0	0.130769	0.153846	0.715385	0.540541	0
NP_250248.1	ccoN2	PA1557	260	0	0.0230769	260	0.153846	2.10989	1	0	0.130769	0.153846	0.715385	0.540541	0
NP_250252.1	aer	PA1561	258	1	0.0272374	257	0.155642	2.26923	1	0.00387597	0.128405	0.155642	0.715953	0.547945	0.0293011
NP_250253.1	PA1562	PA1562	260	0	0.0115385	260	0.138462	1.34432	1	0	0.126923	0.138462	0.734615	0.521739	0
NP_250254.1	PA1563	PA1563	260	0	0.00384615	260	0.134615	1.65568	1	0	0.130769	0.134615	0.734615	0.507246	0
NP_250257.1	PA1566	PA1566	260	1	-0.019305	259	0.019305	1.25	0.000295908	0.00384615	0.019305	0	0.980695	1	0.166132
NP_250258.1	PA1567	PA1567	253	6	0.17004	247	0.214575	1.77212	0	0.0237154	0.0445344	0.214575	0.740891	0.828125	0.347479
NP_250259.1	PA1568	PA1568	260	0	0.165385	260	0.211538	1.77212	0	0	0.0461538	0.211538	0.742308	0.820896	0
NP_250260.1	PA1569	PA1569	257	0	0.159533	257	0.206226	1.763	0	0	0.0466926	0.206226	0.747082	0.815385	0
NP_250261.1	PA1570	PA1570	260	1	0.030888	259	0.030888	1	0	0.00384615	0	0.030888	0.969112	1	1
NP_250262.1	PA1571	PA1571	260	0	0.0923077	260	0.180769	1.62956	2.11507e-05	0	0.0884615	0.180769	0.730769	0.671429	0
NP_250263.1	PA1572	PA1572	260	1	0.142857	259	0.196911	1.55647	0	0.00384615	0.0540541	0.196911	0.749035	0.784615	0.0664273
NP_250264.1	PA1573	PA1573	249	0	0.144578	249	0.200803	1.54721	0	0	0.0562249	0.200803	0.742972	0.78125	0
NP_250268.1	PA1577	PA1577	260	0	0.142308	260	0.196154	1.55647	0	0	0.0538462	0.196154	0.75	0.784615	0
NP_250269.1	PA1578	PA1578	260	0	0.142308	260	0.196154	1.55647	0	0	0.0538462	0.196154	0.75	0.784615	0
NP_250270.1	PA1579	PA1579	260	0	0.142308	260	0.196154	1.55647	0	0	0.0538462	0.196154	0.75	0.784615	0
NP_250271.1	PA1580	PA1580	260	0	0.0307692	260	0.0307692	1	0	0	0	0.0307692	0.969231	1
NP_250272.1	PA1581	PA1581	260	0	0.0653846	260	0.165385	2.49559	0.000118315	0	0.1	0.165385	0.734615	0.623188	0
NP_250273.1	PA1582	PA1582	260	0	0.0653846	260	0.165385	2.49559	0.000118315	0	0.1	0.165385	0.734615	0.623188	0
NP_250274.1	PA1583	PA1583	260	0	0.0653846	260	0.165385	2.49559	0.000118315	0	0.1	0.165385	0.734615	0.623188	0
NP_250275.1	PA1584	PA1584	259	0	0.0656371	259	0.166023	2.49559	0.000154162	0	0.100386	0.166023	0.733591	0.623188	0
NP_250281.1	PA1590	PA1590	259	1	0.0620155	258	0.162791	2.49559	0.0001002	0.003861	0.100775	0.162791	0.736434	0.617647	0.0368993
NP_250282.1	PA1591	PA1591	259	0	-0.015444	259	0.015444	1	0.000560083	0	0.015444	0	0.984556	1	0
NP_250283.1	PA1592	PA1592	260	0	0.142308	260	0.196154	1.55647	0	0	0.0538462	0.196154	0.75	0.784615	0
NP_250284.1	PA1593	PA1593	260	0	0.142308	260	0.196154	1.55647	0	0	0.0538462	0.196154	0.75	0.784615	0
NP_250285.1	PA1594	PA1594	260	0	0.142308	260	0.196154	1.55647	0	0	0.0538462	0.196154	0.75	0.784615	0
NP_250287.1	PA1596	PA1596	260	0	0.142308	260	0.196154	1.63364	0	0	0.0538462	0.196154	0.75	0.784615	0
NP_250288.1	PA1597	PA1597	260	2	0.143411	258	0.197674	1.63364	0	0.00769231	0.0542636	0.197674	0.748062	0.784615	0.124158
NP_250291.1	PA1600	PA1600	260	0	-0.0153846	260	0.0153846	1	0.000744427	0	0.0153846	0	0.984615	1	0
NP_250292.1	PA1601	PA1601	258	1	-0.0116732	257	0.0116732	1	0.000598669	0.00387597	0.0116732	0	0.988327	1	0.249273
NP_250293.1	PA1602	PA1602	241	7	-0.017094	234	0.017094	1	0	0.0290456	0.017094	0	0.982906	1	0.629516
NP_250294.1	PA1603	PA1603	253	4	-0.0160643	249	0.0160643	1	0	0.0158103	0.0160643	0	0.983936	1	0.496016
NP_250296.1	PA1605	PA1605	260	0	0.119231	260	0.188462	1.48239	0	0	0.0692308	0.188462	0.742308	0.731343	0
NP_250298.1	PA1607	PA1607	259	0	-0.003861	259	0.135135	3.06334	1	0	0.135135	0.131274	0.733591	0.507246	0
NP_250299.1	PA1608	PA1608	260	0	-0.00384615	260	0.134615	2.67134	1	0	0.134615	0.130769	0.734615	0.507246	0
NP_250300.1	PA1609	PA1609	260	0	0.142308	260	0.196154	1.55647	0	0	0.0538462	0.196154	0.75	0.784615	0
NP_250301.1	PA1610	PA1610	260	0	0.142308	260	0.196154	1.55647	0	0	0.0538462	0.196154	0.75	0.784615	0
NP_250302.1	PA1611	PA1611	245	0	0	245	0	0	1	0	0	0	1	0
NP_250303.1	PA1612	PA1612	260	0	0	260	0	0	1	0	0	0	1	0
NP_250305.1	PA1614	PA1614	260	0	0.142308	260	0.196154	1.55647	0	0	0.0538462	0.196154	0.75	0.784615	0
NP_250306.1	PA1615	PA1615	257	1	0.144531	256	0.199219	1.55647	0	0.00389105	0.0546875	0.199219	0.746094	0.784615	0.0664245
NP_250307.1	PA1616	PA1616	259	1	0.143411	258	0.197674	1.55647	0	0.003861	0.0542636	0.197674	0.748062	0.784615	0.0664264
NP_250317.1	PA1626	PA1626	248	10	0.0252101	238	0.0252101	1	0.000313759	0.0403226	0	0.0252101	0.97479	1	1
NP_250318.1	PA1627	PA1627	260	1	0.030888	259	0.030888	1	0	0.00384615	0	0.030888	0.969112	1	1
NP_250321.1	PA1630	PA1630	253	0	0.134387	253	0.197628	1.79891	0	0	0.0632411	0.197628	0.73913	0.757576	0
NP_250322.1	PA1631	PA1631	260	0	0.142308	260	0.203846	1.755	0	0	0.0615385	0.203846	0.734615	0.768116	0
NP_250325.1	PA1634	PA1634	259	1	0	258	0	0	1	0.003861	0	0	1	0	1
NP_250333.1	selD	PA1642	260	0	0.0307692	260	0.0307692	1	0	0	0	0.0307692	0.969231	1
NP_250334.1	PA1643	PA1643	260	0	0.0307692	260	0.0307692	1	0	0	0	0.0307692	0.969231	1
NP_250337.1	PA1646	PA1646	243	0	-0.0123457	243	0.135802	2.59396	1	0	0.135802	0.123457	0.740741	0.52381	0
NP_250347.1	PA1656	PA1656	260	0	0.0346154	260	0.146154	1.5291	0.00140847	0	0.111538	0.146154	0.742308	0.567164	0
NP_250348.1	PA1657	PA1657	260	0	0.0461538	260	0.153846	1.75132	0.00120316	0	0.107692	0.153846	0.738462	0.588235	0
NP_250349.1	PA1658	PA1658	260	1	0.046332	259	0.15444	1.75132	0.000418511	0.00384615	0.108108	0.15444	0.737452	0.588235	0.0343547
NP_250350.1	PA1659	PA1659	260	0	0.0346154	260	0.146154	1.5291	0.000831767	0	0.111538	0.146154	0.742308	0.567164	0
NP_250353.1	PA1662	PA1662	256	0	0	256	0	0	1	0	0	0	1	0
NP_250355.1	PA1664	PA1664	260	0	-0.165385	260	0.207692	1.84105	0	0	0.207692	0.0423077	0.75	0.830769	0
NP_250359.1	PA1668	PA1668	259	1	-0.166667	258	0.209302	1.84105	0	0.003861	0.209302	0.0426357	0.748062	0.830769	0.0181129
NP_250366.1	PA1675	PA1675	259	0	0.030888	259	0.030888	1	0	0	0	0.030888	0.969112	1
NP_250367.1	PA1676	PA1676	251	1	0.032	250	0.032	1	0	0.00398406	0	0.032	0.968	1	1
NP_250368.1	PA1677	PA1677	249	6	0.0288066	243	0.0288066	1	0.159561	0.0240964	0	0.0288066	0.971193	1	1
NP_250370.1	PA1679	PA1679	260	0	-0.00384615	260	0.134615	2.67134	1	0	0.134615	0.130769	0.734615	0.507246	0
NP_250371.1	PA1680	PA1680	260	0	-0.165385	260	0.207692	1.84105	0	0	0.207692	0.0423077	0.75	0.830769	0
NP_250380.1	PA1689	PA1689	260	0	0	260	0	0	1	0	0	0	1	0
NP_250381.1	PA1690	PA1690	259	1	-0.0155039	258	0.0155039	1	0.000278363	0.003861	0.0155039	0	0.984496	1	0.199382
NP_250384.1	PA1693	PA1693	243	0	-0.0164609	243	0.0164609	1	0.000516586	0	0.0164609	0	0.983539	1	0
NP_250387.1	PA1696	PA1696	260	0	-0.0153846	260	0.0153846	1	0.00063048	0	0.0153846	0	0.984615	1	0
NP_250389.1	PA1698	PA1698	258	2	0.03125	256	0.03125	1	2.11507e-05	0.00775194	0	0.03125	0.96875	1	1
NP_250390.1	PA1699	PA1699	260	0	0.0307692	260	0.0307692	1	0	0	0	0.0307692	0.969231	1
NP_250391.1	PA1700	PA1700	260	1	0.030888	259	0.030888	1	2.11507e-05	0.00384615	0	0.030888	0.969112	1	1
NP_250392.1	PA1701	PA1701	260	0	0.00769231	260	0.0230769	1	0.0526016	0	0.0153846	0.0230769	0.961538	0.6	0
NP_250393.1	PA1702	PA1702	260	0	0.0307692	260	0.0307692	1	0	0	0	0.0307692	0.969231	1
NP_250394.1	pcrD	PA1703	251	0	0.00796813	251	0.0239044	1	0.031469	0	0.0159363	0.0239044	0.960159	0.6	0
NP_250395.1	pcrR	PA1704	260	1	0.030888	259	0.030888	1	0	0.00384615	0	0.030888	0.969112	1	1
NP_250396.1	pcrG	PA1705	260	0	0.0307692	260	0.0307692	1	0	0	0	0.0307692	0.969231	1
NP_250397.1	pcrV	PA1706	260	0	0.00769231	260	0.0230769	1	0.0576105	0	0.0153846	0.0230769	0.961538	0.6	0
NP_250398.1	pcrH	PA1707	260	1	0.030888	259	0.030888	1	2.11507e-05	0.00384615	0	0.030888	0.969112	1	1
NP_250399.1	PA1708	PA1708	259	1	0.00775194	258	0.0232558	1	1	0.003861	0.0155039	0.0232558	0.96124	0.6	0.199382
NP_250400.1	PA1709	PA1709	260	1	0.030888	259	0.030888	1	0	0.00384615	0	0.030888	0.969112	1	1
NP_250401.1	PA1710	PA1710	253	1	-0.174603	252	0.230159	4.152	0	0.00395257	0.230159	0.0555556	0.714286	0.805556	0.0168833
NP_250402.1	PA1711	PA1711	253	1	-0.174603	252	0.22619	3.62051	0	0.00395257	0.22619	0.0515873	0.722222	0.814286	0.0171744
NP_250403.1	PA1712	PA1712	257	0	-0.171206	257	0.229572	3.87692	0	0	0.229572	0.0583658	0.712062	0.797297	0
NP_250404.1	PA1713	PA1713	247	5	-0.144628	242	0.210744	3.03	0	0.0202429	0.210744	0.0661157	0.72314	0.761194	0.0876367
NP_250405.1	PA1714	PA1714	259	3	-0.128906	256	0.199219	3.14103	0	0.011583	0.199219	0.0703125	0.730469	0.73913	0.0549474
NP_250406.1	PA1715	PA1715	252	6	-0.126016	246	0.195122	2.89333	0	0.0238095	0.195122	0.0691057	0.735772	0.738462	0.108753
NP_250407.1	PA1716	PA1716	256	2	-0.114173	254	0.185039	3.75758	0	0.0078125	0.185039	0.0708661	0.744094	0.723077	0.0405104
NP_250408.1	PA1717	PA1717	257	1	-0.132812	256	0.203125	2.89333	0	0.00389105	0.203125	0.0703125	0.726562	0.742857	0.0187959
NP_250409.1	PA1718	PA1718	260	0	-0.165385	260	0.219231	3.12821	0	0	0.219231	0.0538462	0.726923	0.802817	0
NP_250410.1	PA1719	PA1719	260	0	-0.130769	260	0.2	3.42667	0	0	0.2	0.0692308	0.730769	0.742857	0
NP_250411.1	pscG	PA1720	260	0	-0.130769	260	0.2	3.42667	0	0	0.2	0.0692308	0.730769	0.742857	0
NP_250412.1	pscH	PA1721	260	0	-0.130769	260	0.2	3.42667	0	0	0.2	0.0692308	0.730769	0.742857	0
NP_250413.1	pscI	PA1722	260	0	-0.130769	260	0.2	3.42667	0	0	0.2	0.0692308	0.730769	0.742857	0
NP_250414.1	pscJ	PA1723	260	0	-0.130769	260	0.2	2.89333	0	0	0.2	0.0692308	0.730769	0.742857	0
NP_250415.1	pscK	PA1724	222	0	-0.117117	222	0.193694	3.68333	2.11507e-05	0	0.193694	0.0765766	0.72973	0.716667	0
NP_250416.1	pscL	PA1725	260	3	-0.120623	257	0.190661	2.89333	0	0.0115385	0.190661	0.0700389	0.7393	0.731343	0.0570646
NP_250418.1	mucR	PA1727	254	4	0.164	250	0.208	2.04647	0	0.015748	0.044	0.208	0.748	0.825397	0.263574
NP_250419.1	PA1728	PA1728	260	0	0.00384615	260	0.134615	1.65568	1	0	0.130769	0.134615	0.734615	0.507246	0
NP_250421.1	PA1730	PA1730	259	2	-0.0155642	257	0.0155642	1	2.11507e-05	0.00772201	0.0155642	0	0.984436	1	0.331613
NP_250422.1	PA1731	PA1731	259	1	-0.0155039	258	0.0155039	1	0.00019	0.003861	0.0155039	0	0.984496	1	0.199382
NP_250423.1	PA1732	PA1732	260	0	-0.0153846	260	0.0153846	1	0.000817293	0	0.0153846	0	0.984615	1	0
NP_250424.1	PA1733	PA1733	260	0	-0.0153846	260	0.0153846	1	0.00045217	0	0.0153846	0	0.984615	1	0
NP_250427.1	PA1736	PA1736	260	0	0.00769231	260	0.0230769	1	0.0529578	0	0.0153846	0.0230769	0.961538	0.6	0
NP_250428.1	PA1737	PA1737	254	1	0.00395257	253	0.0197628	1	1	0.00393701	0.0158103	0.0197628	0.964427	0.555556	0.19937
NP_250429.1	PA1738	PA1738	260	1	-0.173745	259	0.216216	2.12981	0	0.00384615	0.216216	0.042471	0.741313	0.835821	0.0174776
NP_250430.1	PA1739	PA1739	260	0	0.142308	260	0.196154	1.63364	0	0	0.0538462	0.196154	0.75	0.784615	0
NP_250431.1	PA1740	PA1740	253	1	0.166667	252	0.214286	1.74904	0	0.00395257	0.047619	0.214286	0.738095	0.818182	0.0766423
NP_250433.1	PA1742	PA1742	257	1	0.144531	256	0.199219	1.63364	0	0.00389105	0.0546875	0.199219	0.746094	0.784615	0.0664245
NP_250434.1	PA1743	PA1743	259	0	0.142857	259	0.196911	1.55647	0	0	0.0540541	0.196911	0.749035	0.784615	0
NP_250435.1	PA1744	PA1744	260	0	0.176923	260	0.223077	1.754	0	0	0.0461538	0.223077	0.730769	0.828571	0
NP_250436.1	PA1745	PA1745	260	0	0.0115385	260	0.138462	1.34432	1	0	0.126923	0.138462	0.734615	0.521739	0
NP_250437.1	PA1746	PA1746	260	0	-0.0153846	260	0.05	2.23333	0.941253	0	0.05	0.0346154	0.915385	0.590909	0
NP_250438.1	PA1747	PA1747	260	0	0.0307692	260	0.0307692	1	0	0	0	0.0307692	0.969231	1
NP_250441.1	PA1750	PA1750	260	0	0.0307692	260	0.0307692	1	0	0	0	0.0307692	0.969231	1
NP_250445.1	PA1754	PA1754	260	0	0.0307692	260	0.0307692	1	0	0	0	0.0307692	0.969231	1
NP_250447.1	PA1756	PA1756	254	0	0.0314961	254	0.0314961	1	0	0	0	0.0314961	0.968504	1
NP_250449.1	PA1758	PA1758	223	0	0.0313901	223	0.0313901	1	0	0	0	0.0313901	0.96861	1
NP_250450.1	PA1759	PA1759	253	2	0.0318725	251	0.0318725	1	2.11507e-05	0.00790514	0	0.0318725	0.968127	1	1
NP_250451.1	PA1760	PA1760	254	0	0.0314961	254	0.0314961	1	0	0	0	0.0314961	0.968504	1
NP_250452.1	PA1761	PA1761	260	0	0.0307692	260	0.0307692	1	0	0	0	0.0307692	0.969231	1
NP_250462.1	estX	PA1771	246	0	-0.0162602	246	0.0162602	1	0.00058675	0	0.0162602	0	0.98374	1	0
NP_250463.1	PA1772	PA1772	259	0	0.030888	259	0.030888	1	0	0	0	0.030888	0.969112	1
NP_250465.1	crfX	PA1774	259	2	0	257	0	0	1	0.00772201	0	0	1	0	1
NP_250466.1	PA1775	PA1775	260	0	0	260	0	0	1	0	0	0	1	0
NP_250467.1	sigX	PA1776	260	0	0	260	0	0	1	0	0	0	1	0
NP_250468.1	oprF	PA1777	258	2	0.144531	256	0.199219	1.55647	0	0.00775194	0.0546875	0.199219	0.746094	0.784615	0.124151
NP_250469.1	cobA	PA1778	260	0	-0.00384615	260	0.134615	2.67134	1	0	0.134615	0.130769	0.734615	0.507246	0
NP_250470.1	PA1779	PA1779	239	8	-0.017316	231	0.017316	1	0	0.0334728	0.017316	0	0.982684	1	0.659058
NP_250471.1	nirD	PA1780	260	0	-0.0153846	260	0.05	2.1	0.8578	0	0.05	0.0346154	0.915385	0.590909	0
NP_250472.1	PA1781	PA1781	260	0	-0.0153846	260	0.0153846	1	0.000560083	0	0.0153846	0	0.984615	1	0
NP_250473.1	PA1782	PA1782	257	1	-0.015625	256	0.015625	1	0.000136543	0.00389105	0.015625	0	0.984375	1	0.199377
NP_250474.1	PA1783	PA1783	260	0	-0.0153846	260	0.0153846	1	0.000560083	0	0.0153846	0	0.984615	1	0
NP_250475.1	PA1784	PA1784	259	2	0.0544747	257	0.155642	1.80291	0.00120316	0.00772201	0.101167	0.155642	0.743191	0.606061	0.0709161
NP_250476.1	PA1785	PA1785	260	0	-0.0153846	260	0.0153846	1	0.000669776	0	0.0153846	0	0.984615	1	0
NP_250477.1	PA1786	PA1786	260	0	-0.0153846	260	0.0153846	1	0.000530909	0	0.0153846	0	0.984615	1	0
NP_250478.1	PA1787	PA1787	260	0	0.142308	260	0.196154	1.63364	0	0	0.0538462	0.196154	0.75	0.784615	0
NP_250480.1	PA1789	PA1789	260	0	0.0307692	260	0.0307692	1	0	0	0	0.0307692	0.969231	1
NP_250487.1	PA1796	PA1796	260	0	0.0307692	260	0.0307692	1	0	0	0	0.0307692	0.969231	1
NP_250492.1	PA1801	PA1801	260	0	-0.00769231	260	0.103846	1.37034	0.0298007	0	0.103846	0.0961538	0.8	0.519231	0
NP_250493.1	PA1802	PA1802	259	1	0.139535	258	0.193798	1.5966	0	0.003861	0.0542636	0.193798	0.751938	0.78125	0.0664264
NP_250494.1	lon	PA1803	260	0	0.142308	260	0.196154	1.63364	0	0	0.0538462	0.196154	0.75	0.784615	0
NP_250495.1	hupB	PA1804	260	0	0.0307692	260	0.0307692	1	0	0	0	0.0307692	0.969231	1
NP_250496.1	ppiD	PA1805	260	0	0.0307692	260	0.0307692	1	0	0	0	0.0307692	0.969231	1
NP_250509.1	adcA	adca	259	1	0.124031	258	0.189922	1.54475	0	0.003861	0.0658915	0.189922	0.744186	0.742424	0.0553529
NP_250510.1	adcB	adcb	259	2	0.120623	257	0.190661	1.54475	0	0.00772201	0.0700389	0.190661	0.7393	0.731343	0.0993045
NP_250511.1	nhaB	PA1820	260	0	-0.0153846	260	0.0153846	1	0.000611527	0	0.0153846	0	0.984615	1	0
NP_250512.1	PA1821	PA1821	260	0	-0.0153846	260	0.0153846	1	0.000619579	0	0.0153846	0	0.984615	1	0
NP_250513.1	fimL	PA1822	260	0	0.0115385	260	0.0115385	1	0.000349245	0	0	0.0115385	0.988462	1
NP_250519.1	PA1828	PA1828	260	0	-0.0153846	260	0.0153846	1	0.000730591	0	0.0153846	0	0.984615	1	0
NP_250520.1	PA1829	PA1829	260	0	-0.0153846	260	0.0153846	1	0.00058675	0	0.0153846	0	0.984615	1	0
NP_250523.1	PA1832	PA1832	260	0	0.142308	260	0.196154	1.55647	0	0	0.0538462	0.196154	0.75	0.784615	0
NP_250524.1	PA1833	PA1833	260	0	0.142308	260	0.196154	1.55647	0	0	0.0538462	0.196154	0.75	0.784615	0
NP_250526.1	PA1835	PA1835	260	0	-0.00384615	260	0.134615	3.06334	1	0	0.134615	0.130769	0.734615	0.507246	0
NP_250534.1	metH	PA1843	259	0	-0.00772201	259	0.00772201	1	0.0308617	0	0.00772201	0	0.992278	1	0
NP_250538.1	nfuA	PA1847	260	0	0.0269231	260	0.0307692	1	4.17796e-05	0	0.00384615	0.0307692	0.965385	0.888889	0
NP_250539.1	PA1848	PA1848	256	0	0	256	0	0	1	0	0	0	1	0
NP_250543.1	PA1852	PA1852	260	0	0	260	0	0	1	0	0	0	1	0
NP_250546.1	PA1855	PA1855	254	1	0.0237154	253	0.0237154	1	0.000154162	0.00393701	0	0.0237154	0.976285	1	1
NP_250547.1	PA1856	PA1856	257	3	0.0314961	254	0.0314961	1	8.13635e-05	0.0116732	0	0.0314961	0.968504	1	1
NP_250548.1	PA1857	PA1857	259	1	0.143411	258	0.197674	1.55647	0	0.003861	0.0542636	0.197674	0.748062	0.784615	0.0664264
NP_250551.1	PA1860	PA1860	260	0	0.00384615	260	0.134615	1.65568	1	0	0.130769	0.134615	0.734615	0.507246	0
NP_250555.1	PA1864	PA1864	260	0	0.00769231	260	0.0230769	1	0.0484862	0	0.0153846	0.0230769	0.961538	0.6	0
NP_250560.1	acpP2	acpp2	260	0	-0.142308	260	0.203846	2.18413	0	0	0.203846	0.0615385	0.734615	0.768116	0
NP_250561.1	PA1870	PA1870	260	0	0.119231	260	0.188462	1.48239	0	0	0.0692308	0.188462	0.742308	0.731343	0
NP_250562.1	lasA	PA1871	260	0	0	260	0	0	1	0	0	0	1	0
NP_250563.1	PA1872	PA1872	259	0	-0.0656371	259	0.166023	1.83848	8.13635e-05	0	0.166023	0.100386	0.733591	0.623188	0
NP_250564.1	PA1873	PA1873	257	0	-0.0622568	257	0.163424	1.79218	0.0001002	0	0.163424	0.101167	0.735409	0.617647	0
NP_250565.1	PA1874	PA1874	248	5	-0.00411523	243	0.123457	2.24683	0.791034	0.0201613	0.123457	0.119342	0.757202	0.508475	0.140381
NP_250566.1	PA1875	PA1875	247	9	0.00840336	238	0.138655	1.65568	1	0.0364372	0.130252	0.138655	0.731092	0.515625	0.218594
NP_250567.1	PA1876	PA1876	258	1	-0.0077821	257	0.132296	2.43433	1	0.00387597	0.132296	0.124514	0.743191	0.515152	0.0284638
NP_250568.1	PA1877	PA1877	258	0	-0.00775194	258	0.127907	2.38433	1	0	0.127907	0.120155	0.751938	0.515625	0
NP_250571.1	PA1880	PA1880	257	0	0.00389105	257	0.132296	1.5819	1	0	0.128405	0.132296	0.7393	0.507463	0
NP_250572.1	PA1881	PA1881	260	0	0.00384615	260	0.134615	1.65568	1	0	0.130769	0.134615	0.734615	0.507246	0
NP_250578.1	PA1887	PA1887	260	0	0.00384615	260	0.134615	1.65568	1	0	0.130769	0.134615	0.734615	0.507246	0
NP_250579.1	PA1888	PA1888	259	1	0.00775194	258	0.135659	1.65568	1	0.003861	0.127907	0.135659	0.736434	0.514706	0.0293015
NP_250589.1	PA1898	PA1898	260	1	0.030888	259	0.030888	1	0	0.00384615	0	0.030888	0.969112	1	1
NP_250591.1	PA1900	PA1900	260	0	0	260	0	0	1	0	0	0	1	0
NP_250592.1	phzC	PA1901	260	0	-0.15	260	0.203846	2.10079	0	0	0.203846	0.0538462	0.742308	0.791045	0
NP_250593.1	PA1902	PA1902	260	0	0	260	0	0	1	0	0	0	1	0
NP_250594.1	PA1903	PA1903	260	0	-0.15	260	0.203846	2.95867	0	0	0.203846	0.0538462	0.742308	0.791045	0
NP_250595.1	PA1904	PA1904	260	0	-0.15	260	0.203846	2.10079	0	0	0.203846	0.0538462	0.742308	0.791045	0
NP_250603.1	PA1913	PA1913	251	1	-0.196	250	0.232	2.575	0	0.00398406	0.232	0.036	0.732	0.865672	0.0168828
NP_250604.1	hvn	hvn	158	5	-0.0326797	153	0.137255	1.26764	4.17796e-05	0.0316456	0.137255	0.104575	0.75817	0.567568	0.187362
NP_250611.1	PA1921	PA1921	254	2	0.142857	252	0.198413	1.65801	0	0.00787402	0.0555556	0.198413	0.746032	0.78125	0.124138
NP_250612.1	PA1922	PA1922	240	11	0.00873362	229	0.135371	2.88333	0.00123293	0.0458333	0.126638	0.135371	0.737991	0.516667	0.265745
NP_250613.1	PA1923	PA1923	254	0	0	254	0.133858	0	1	0	0.133858	0.133858	0.732283	0.5	0
NP_250614.1	PA1924	PA1924	256	0	0.00390625	256	0.132812	2.64792	1	0	0.128906	0.132812	0.738281	0.507463	0
NP_250615.1	PA1925	PA1925	260	0	-0.00384615	260	0.134615	1.40919	1	0	0.134615	0.130769	0.734615	0.507246	0
NP_250620.1	PA1930	PA1930	260	0	0.00384615	260	0.134615	1.65568	1	0	0.130769	0.134615	0.734615	0.507246	0
NP_250622.1	PA1932	PA1932	256	0	-0.015625	256	0.015625	1	0.000759067	0	0.015625	0	0.984375	1	0
NP_250629.1	PA1939	PA1939	260	0	-0.165385	260	0.207692	1.84105	0	0	0.207692	0.0423077	0.75	0.830769	0
NP_250630.1	PA1940	PA1940	259	2	0.0311284	257	0.0311284	1	0	0.00772201	0	0.0311284	0.968872	1	1
NP_250631.1	PA1941	PA1941	256	2	-0.169291	254	0.212598	1.84105	0	0.0078125	0.212598	0.0433071	0.744094	0.830769	0.0354452
NP_250632.1	PA1942	PA1942	260	0	-0.0115385	260	0.0115385	1	0.019884	0	0.0115385	0	0.988462	1	0
NP_250636.1	PA1946	PA1946	254	0	0.185039	254	0.220472	2.08109	0	0	0.0354331	0.220472	0.744094	0.861538	0
NP_250637.1	PA1947	PA1947	260	0	0.0307692	260	0.0307692	1	0	0	0	0.0307692	0.969231	1
NP_250638.1	PA1948	PA1948	259	0	0.030888	259	0.030888	1	0	0	0	0.030888	0.969112	1
NP_250639.1	PA1949	PA1949	260	0	0.0307692	260	0.0307692	1	0	0	0	0.0307692	0.969231	1
NP_250640.1	PA1950	PA1950	260	0	0.0307692	260	0.0307692	1	0	0	0	0.0307692	0.969231	1
NP_250641.1	PA1951	PA1951	260	0	0.00384615	260	0.134615	1.65568	1	0	0.130769	0.134615	0.734615	0.507246	0
NP_250642.1	PA1952	PA1952	260	0	0.00769231	260	0.0230769	1	0.0549649	0	0.0153846	0.0230769	0.961538	0.6	0
NP_250643.1	PA1953	PA1953	253	1	0.015873	252	0.0238095	1	0.00378466	0.00395257	0.00793651	0.0238095	0.968254	0.75	0.332454
NP_250644.1	PA1954	PA1954	260	0	0.00769231	260	0.0230769	1	0.0483734	0	0.0153846	0.0230769	0.961538	0.6	0
NP_250645.1	PA1955	PA1955	260	2	0.00775194	258	0.0232558	1	1	0.00769231	0.0155039	0.0232558	0.96124	0.6	0.33162
NP_250646.1	PA1956	PA1956	259	0	0.00772201	259	0.023166	1	0.0498371	0	0.015444	0.023166	0.96139	0.6	0
NP_250647.1	PA1957	PA1957	259	0	0.142857	259	0.196911	1.55647	0	0	0.0540541	0.196911	0.749035	0.784615	0
NP_250648.1	PA1958	PA1958	259	0	0.142857	259	0.196911	1.55647	0	0	0.0540541	0.196911	0.749035	0.784615	0
NP_250649.1	PA1959	PA1959	246	0	0.142276	246	0.199187	1.51696	0	0	0.0569106	0.199187	0.743902	0.777778	0
NP_250657.1	PA1967	PA1967	256	0	-0.015625	256	0.015625	1	0.000530909	0	0.015625	0	0.984375	1	0
NP_250658.1	PA1968	PA1968	260	0	-0.0153846	260	0.0153846	1	0.000611527	0	0.0153846	0	0.984615	1	0
NP_250660.1	PA1970	PA1970	260	1	-0.011583	259	0.011583	1	0.0001002	0.00384615	0.011583	0	0.988417	1	0.249278
NP_250661.1	braZ	PA1971	260	1	0.173745	259	0.216216	2.06327	0	0.00384615	0.042471	0.216216	0.741313	0.835821	0.0830394
NP_250668.1	erbR	PA1978	260	0	-0.196154	260	0.234615	3.16566	0	0	0.234615	0.0384615	0.726923	0.859155	0
NP_250669.1	eraS	PA1979	259	1	-0.193798	258	0.232558	2.95716	0	0.003861	0.232558	0.0387597	0.728682	0.857143	0.0163312
NP_250670.1	eraR	PA1980	260	0	-0.196154	260	0.234615	2.95716	0	0	0.234615	0.0384615	0.726923	0.859155	0
NP_250672.1	exaA	PA1982	260	0	-0.196154	260	0.234615	2.95716	0	0	0.234615	0.0384615	0.726923	0.859155	0
NP_250673.1	exaB	PA1983	255	5	-0.196	250	0.236	2.95716	0	0.0196078	0.236	0.04	0.724	0.855072	0.0767106
NP_250674.1	exaC	PA1984	258	0	-0.193798	258	0.232558	3.54355	0	0	0.232558	0.0387597	0.728682	0.857143	0
NP_250675.1	pqqA	PA1985	260	0	-0.196154	260	0.234615	2.95716	0	0	0.234615	0.0384615	0.726923	0.859155	0
NP_250676.1	pqqB	PA1986	253	0	-0.197628	253	0.237154	2.9187	0	0	0.237154	0.0395257	0.72332	0.857143	0
NP_250677.1	pqqC	PA1987	260	3	-0.198444	257	0.237354	2.95716	0	0.0115385	0.237354	0.0389105	0.723735	0.859155	0.0463592
NP_250678.1	pqqD	PA1988	260	0	-0.196154	260	0.234615	2.95716	0	0	0.234615	0.0384615	0.726923	0.859155	0
NP_250679.1	pqqE	PA1989	260	0	-0.196154	260	0.234615	2.95716	0	0	0.234615	0.0384615	0.726923	0.859155	0
NP_250680.1	pqqH	PA1990	259	1	0.162791	258	0.213178	1.72637	0	0.003861	0.0503876	0.213178	0.736434	0.808824	0.0711724
NP_250684.1	PA1994	PA1994	260	0	0.0307692	260	0.0307692	1	0	0	0	0.0307692	0.969231	1
NP_250685.1	PA1995	PA1995	260	0	0.0307692	260	0.0307692	1	0	0	0	0.0307692	0.969231	1
NP_250686.1	ppiC1	PA1996	260	0	0.0307692	260	0.0307692	1	0	0	0	0.0307692	0.969231	1
NP_250687.1	PA1997	PA1997	259	1	0.0310078	258	0.0310078	1	0	0.003861	0	0.0310078	0.968992	1	1
NP_250688.1	dhcR	PA1998	260	0	0.0307692	260	0.0307692	1	0	0	0	0.0307692	0.969231	1
NP_250689.1	dhcA	PA1999	260	0	0.0269231	260	0.0307692	1	0.000207545	0	0.00384615	0.0307692	0.965385	0.888889	0
NP_250690.1	dhcB	PA2000	259	1	0.0310078	258	0.0310078	1	4.17796e-05	0.003861	0	0.0310078	0.968992	1	1
NP_250694.1	PA2004	PA2004	251	8	-0.0164609	243	0.0164609	1	0	0.0318725	0.0164609	0	0.983539	1	0.65943
NP_250695.1	PA2005	PA2005	217	5	-0.0188679	212	0.0188679	1	2.11507e-05	0.0230415	0.0188679	0	0.981132	1	0.549793
NP_250699.1	PA2009	PA2009	259	0	-0.003861	259	0.003861	1	0.130811	0	0.003861	0	0.996139	1	0
NP_250700.1	PA2010	PA2010	260	0	0	260	0	0	1	0	0	0	1	0
NP_250701.1	PA2011	PA2011	260	0	0.0307692	260	0.0307692	1	0	0	0	0.0307692	0.969231	1
NP_250702.1	PA2012	PA2012	260	0	0.0307692	260	0.0307692	1	0	0	0	0.0307692	0.969231	1
NP_250703.1	PA2013	PA2013	260	0	0.0307692	260	0.0307692	1	0	0	0	0.0307692	0.969231	1
NP_250704.1	liuB	PA2014	258	0	0.0310078	258	0.0310078	1	0	0	0	0.0310078	0.968992	1
NP_250705.1	PA2015	PA2015	260	0	0.0307692	260	0.0307692	1	0	0	0	0.0307692	0.969231	1
NP_250706.1	PA2016	PA2016	260	0	0.0307692	260	0.0307692	1	0	0	0	0.0307692	0.969231	1
NP_250707.1	PA2017	PA2017	260	0	0.0307692	260	0.0307692	1	0	0	0	0.0307692	0.969231	1
NP_250708.1	mexY	PA2018	260	0	0.165385	260	0.226923	1.76477	0	0	0.0615385	0.226923	0.711538	0.786667	0
NP_250709.1	mexX	PA2019	257	2	0.172549	255	0.231373	1.76477	0	0.0077821	0.0588235	0.231373	0.709804	0.797297	0.116838
NP_250710.1	mexZ	mexz	195	14	0.0276243	181	0.0276243	1	0	0.0717949	0	0.0276243	0.972376	1	1
NP_250711.1	PA2021	PA2021	260	0	-0.0153846	260	0.0153846	1	0.00045217	0	0.0153846	0	0.984615	1	0
NP_250713.1	PA2023	PA2023	259	0	0.142857	259	0.196911	1.55647	0	0	0.0540541	0.196911	0.749035	0.784615	0
NP_250714.1	PA2024	PA2024	260	0	0.00384615	260	0.134615	1.65568	1	0	0.130769	0.134615	0.734615	0.507246	0
NP_250717.1	PA2027	PA2027	249	7	0.0330579	242	0.0330579	1	0.110338	0.0281124	0	0.0330579	0.966942	1	1
NP_250718.1	PA2028	PA2028	260	0	0.0307692	260	0.0307692	1	0	0	0	0.0307692	0.969231	1
NP_250719.1	PA2029	PA2029	253	9	0.188525	244	0.22541	2.05031	0	0.0355731	0.0368852	0.22541	0.737705	0.859375	0.490946
NP_250723.1	PA2033	PA2033	260	1	-0.0694981	259	0.166023	1.99383	0.000118315	0.00384615	0.166023	0.0965251	0.737452	0.632353	0.0226418
NP_250724.1	PA2034	PA2034	260	0	-0.0653846	260	0.165385	1.99383	0.000118315	0	0.165385	0.1	0.734615	0.623188	0
NP_250726.1	PA2036	PA2036	260	0	-0.00384615	260	0.134615	3.06334	1	0	0.134615	0.130769	0.734615	0.507246	0
NP_250727.1	PA2037	PA2037	241	0	-0.00414938	241	0.13278	2.86493	1	0	0.13278	0.128631	0.738589	0.507937	0
NP_250730.1	PA2040	PA2040	260	0	0.0307692	260	0.0307692	1	0	0	0	0.0307692	0.969231	1
NP_250732.1	sstT	PA2042	260	0	0.119231	260	0.188462	1.54475	0	0	0.0692308	0.188462	0.742308	0.731343	0
NP_250735.1	PA2045	PA2045	260	0	-0.0153846	260	0.0153846	1	0.000680914	0	0.0153846	0	0.984615	1	0
NP_250737.1	PA2047	PA2047	45	0	0.0444444	45	0.155556	1.58333	0.0064109	0	0.111111	0.155556	0.733333	0.583333	0
NP_250738.2	PA2048	PA2048	260	0	0.142308	260	0.196154	1.63364	0	0	0.0538462	0.196154	0.75	0.784615	0
NP_250744.1	PA2054	PA2054	259	2	0.0311284	257	0.0311284	1	2.11507e-05	0.00772201	0	0.0311284	0.968872	1	1
NP_250754.1	pcoB	PA2064	260	0	-0.0115385	260	0.0269231	1.88889	0.00183332	0	0.0269231	0.0153846	0.957692	0.636364	0
NP_250755.1	pcoA	PA2065	260	0	-0.0115385	260	0.0269231	1.88889	0.0019074	0	0.0269231	0.0153846	0.957692	0.636364	0
NP_250760.1	PA2070	PA2070	258	1	0.143969	257	0.198444	1.63364	0	0.00387597	0.0544747	0.198444	0.747082	0.784615	0.0664254
NP_250762.1	PA2072	PA2072	247	0	0.0121457	247	0.1417	1.65568	1	0	0.129555	0.1417	0.728745	0.522388	0
NP_250765.1	PA2075	PA2075	255	5	0.028	250	0.028	1	0.00389568	0.0196078	0	0.028	0.972	1	1
NP_250766.1	PA2076	PA2076	260	0	0.00384615	260	0.134615	1.65568	1	0	0.130769	0.134615	0.734615	0.507246	0
NP_250767.1	PA2077	PA2077	259	0	-0.003861	259	0.135135	3.06334	1	0	0.135135	0.131274	0.733591	0.507246	0
NP_250769.1	PA2079	PA2079	260	0	0.0269231	260	0.0307692	1	6.19528e-05	0	0.00384615	0.0307692	0.965385	0.888889	0
NP_250770.1	kynU	PA2080	260	1	0.003861	259	0.111969	1.97569	1	0.00384615	0.108108	0.111969	0.779923	0.508772	0.0343547
NP_250771.1	kynB	PA2081	260	0	0.00769231	260	0.115385	1.97569	1	0	0.107692	0.115385	0.776923	0.517241	0
NP_250772.1	PA2082	PA2082	260	1	0	259	0	0	0.084369	0.00384615	0	0	1	0	1
NP_250776.1	PA2086	PA2086	259	0	0.142857	259	0.196911	1.63364	0	0	0.0540541	0.196911	0.749035	0.784615	0
NP_250790.1	PA2100	PA2100	256	3	0	253	0	0	0.000260699	0.0117188	0	0	1	0	1
NP_250797.1	PA2107	PA2107	260	0	0.0307692	260	0.0307692	1	0	0	0	0.0307692	0.969231	1
NP_250798.1	PA2108	PA2108	249	6	0.144033	243	0.1893	1.51943	0	0.0240964	0.0452675	0.1893	0.765432	0.807018	0.347391
NP_250805.1	PA2115	PA2115	258	0	-0.0155039	258	0.0155039	1	0.000692701	0	0.0155039	0	0.984496	1	0
NP_250808.1	PA2118	PA2118	260	0	0.0307692	260	0.0307692	1	0	0	0	0.0307692	0.969231	1
NP_250816.1	PA2126	PA2126	256	1	-0.0156863	255	0.0156863	1	0.00019	0.00390625	0.0156863	0	0.984314	1	0.199375
NP_250817.1	PA2127	PA2127	256	0	0.0273438	256	0.0273438	1	2.11507e-05	0	0	0.0273438	0.972656	1
NP_250818.1	cupA1	PA2128	256	0	-0.0234375	256	0.0273438	1	6.19528e-05	0	0.0273438	0.00390625	0.96875	0.875	0
NP_250821.1	PA2131	PA2131	256	1	0	255	0.133333	0	1	0.00390625	0.133333	0.133333	0.733333	0.5	0.028463
NP_250824.1	PA2134	PA2134	260	0	-0.0153846	260	0.0153846	1	0.00058675	0	0.0153846	0	0.984615	1	0
NP_250825.1	PA2135	PA2135	260	1	0.119691	259	0.189189	1.48239	0	0.00384615	0.0694981	0.189189	0.741313	0.731343	0.0524398
NP_250826.1	PA2136	PA2136	260	0	-0.0153846	260	0.0153846	1	0.000705574	0	0.0153846	0	0.984615	1	0
NP_250827.1	PA2137	PA2137	254	0	-0.015748	254	0.015748	1	0.000349245	0	0.015748	0	0.984252	1	0
NP_250828.1	PA2138	PA2138	260	2	-0.0155039	258	0.0155039	1	4.17796e-05	0.00769231	0.0155039	0	0.984496	1	0.33162
NP_250830.1	PA2140	PA2140	260	0	-0.0153846	260	0.0153846	1	0.00058675	0	0.0153846	0	0.984615	1	0
NP_250831.1	PA2141	PA2141	7	1	0	6	0	0	0.000242912	0.142857	0	0	1	0	1
NP_250832.1	PA2142	PA2142	260	0	-0.0153846	260	0.0153846	1	0.000516586	0	0.0153846	0	0.984615	1	0
NP_250833.1	PA2143	PA2143	260	0	0.119231	260	0.188462	1.48239	0	0	0.0692308	0.188462	0.742308	0.731343	0
NP_250834.1	PA2144	PA2144	254	2	0.126984	252	0.194444	1.48239	0	0.00787402	0.0674603	0.194444	0.738095	0.742424	0.104521
NP_250836.1	PA2146	PA2146	260	0	0.142308	260	0.196154	1.55647	0	0	0.0538462	0.196154	0.75	0.784615	0
NP_250837.1	katE	PA2147	260	0	0.142308	260	0.196154	1.57787	0	0	0.0538462	0.196154	0.75	0.784615	0
NP_250838.1	PA2148	PA2148	260	0	0.142308	260	0.196154	1.55647	0	0	0.0538462	0.196154	0.75	0.784615	0
NP_250839.1	PA2149	PA2149	260	0	0.119231	260	0.188462	1.48239	0	0	0.0692308	0.188462	0.742308	0.731343	0
NP_250840.1	PA2150	PA2150	259	0	0.142857	259	0.196911	1.55647	0	0	0.0540541	0.196911	0.749035	0.784615	0
NP_250841.1	PA2151	PA2151	260	1	0.169884	259	0.212355	1.69646	0	0.00384615	0.042471	0.212355	0.745174	0.833333	0.0830394
NP_250842.1	PA2152	PA2152	255	0	0.14902	255	0.203922	1.68432	0	0	0.054902	0.203922	0.741176	0.787879	0
NP_250843.1	PA2153	PA2153	260	0	0.142308	260	0.203846	1.658	0	0	0.0615385	0.203846	0.734615	0.768116	0
NP_250844.1	PA2154	PA2154	256	1	-0.0156863	255	0.0156863	1	0.000136543	0.00390625	0.0156863	0	0.984314	1	0.199375
NP_250845.1	PA2155	PA2155	260	1	0.119691	259	0.189189	1.48239	0	0.00384615	0.0694981	0.189189	0.741313	0.731343	0.0524398
NP_250846.1	PA2156	PA2156	260	0	-0.0153846	260	0.0153846	1	0.000547176	0	0.0153846	0	0.984615	1	0
NP_250847.1	PA2157	PA2157	225	9	-0.0185185	216	0.0185185	1	0	0.04	0.0185185	0	0.981481	1	0.683544
NP_250848.1	PA2158	PA2158	259	2	-0.00389105	257	0.132296	2.62967	1	0.00772201	0.132296	0.128405	0.7393	0.507463	0.0551502
NP_250849.1	PA2159	PA2159	260	0	-0.0153846	260	0.0153846	1	0.000680914	0	0.0153846	0	0.984615	1	0
NP_250850.1	PA2160	PA2160	259	2	0.14786	257	0.206226	1.61954	0	0.00772201	0.0583658	0.206226	0.735409	0.779412	0.116845
NP_250851.1	PA2161	PA2161	260	0	0.142308	260	0.203846	1.61954	0	0	0.0615385	0.203846	0.734615	0.768116	0
NP_250852.1	PA2162	PA2162	259	0	0.142857	259	0.204633	1.61954	0	0	0.0617761	0.204633	0.733591	0.768116	0
NP_250853.1	PA2163	PA2163	258	3	0.14902	255	0.203922	1.61954	0	0.0116279	0.054902	0.203922	0.741176	0.787879	0.174777
NP_250854.1	PA2164	PA2164	260	0	0.142308	260	0.203846	1.61954	0	0	0.0615385	0.203846	0.734615	0.768116	0
NP_250855.1	PA2165	PA2165	260	0	0.142308	260	0.203846	1.61954	0	0	0.0615385	0.203846	0.734615	0.768116	0
NP_250856.1	PA2166	PA2166	260	0	-0.0153846	260	0.0153846	1	0.000718758	0	0.0153846	0	0.984615	1	0
NP_250857.1	PA2167	PA2167	260	0	-0.0153846	260	0.0153846	1	0.000435829	0	0.0153846	0	0.984615	1	0
NP_250858.1	PA2168	PA2168	254	1	-0.0158103	253	0.0158103	1	0.000154162	0.00393701	0.0158103	0	0.98419	1	0.19937
NP_250859.1	PA2169	PA2169	260	0	0.142308	260	0.196154	1.55647	0	0	0.0538462	0.196154	0.75	0.784615	0
NP_250860.1	PA2170	PA2170	260	3	-0.0155642	257	0.0155642	1	0	0.0115385	0.0155642	0	0.984436	1	0.425732
NP_250861.1	PA2171	PA2171	260	0	-0.0153846	260	0.0153846	1	0.000530909	0	0.0153846	0	0.984615	1	0
NP_250862.1	PA2172	PA2172	256	1	0.117647	255	0.188235	1.4577	0	0.00390625	0.0705882	0.188235	0.741176	0.727273	0.0524368
NP_250863.1	PA2173	PA2173	259	0	-0.015444	259	0.015444	1	0.00046807	0	0.015444	0	0.984556	1	0
NP_250865.1	PA2175	PA2175	260	0	0.119231	260	0.188462	1.48239	0	0	0.0692308	0.188462	0.742308	0.731343	0
NP_250866.1	PA2176	PA2176	259	0	0.142857	259	0.196911	1.55647	0	0	0.0540541	0.196911	0.749035	0.784615	0
NP_250868.1	PA2178	PA2178	255	2	-0.0158103	253	0.0158103	1	8.13635e-05	0.00784314	0.0158103	0	0.98419	1	0.331586
NP_250871.1	PA2181	PA2181	260	0	-0.0153846	260	0.0153846	1	0.000680914	0	0.0153846	0	0.984615	1	0
NP_250877.1	PA2187	PA2187	259	0	-0.015444	259	0.015444	1	0.000530909	0	0.015444	0	0.984556	1	0
NP_250881.1	exoY	PA2191	234	7	0.0176211	227	0.132159	1.43038	1	0.0299145	0.114537	0.132159	0.753304	0.535714	0.20709
NP_250883.1	hcnA	PA2193	260	0	-0.161538	260	0.226923	3.09722	0	0	0.226923	0.0653846	0.707692	0.776316	0
NP_250884.1	hcnB	PA2194	259	0	-0.158301	259	0.223938	2.80139	0	0	0.223938	0.0656371	0.710425	0.773333	0
NP_250885.1	hcnC	PA2195	260	0	-0.161538	260	0.226923	2.88472	0	0	0.226923	0.0653846	0.707692	0.776316	0
NP_250887.1	PA2197	PA2197	259	0	-0.015444	259	0.015444	1	0.000650517	0	0.015444	0	0.984556	1	0
NP_250888.1	PA2198	PA2198	249	0	0.120482	249	0.192771	1.53241	0	0	0.0722892	0.192771	0.73494	0.727273	0
NP_250889.1	PA2199	PA2199	243	0	-0.0164609	243	0.0164609	1	0.000660045	0	0.0164609	0	0.983539	1	0
NP_250890.1	PA2200	PA2200	259	0	-0.015444	259	0.015444	1	0.00063048	0	0.015444	0	0.984556	1	0
NP_250894.1	PA2204	PA2204	260	1	0.138996	259	0.19305	1.63364	0	0.00384615	0.0540541	0.19305	0.752896	0.78125	0.0664273
NP_250897.1	PA2207	PA2207	257	2	0.0313725	255	0.0313725	1	2.11507e-05	0.0077821	0	0.0313725	0.968627	1	1
NP_250898.1	PA2208	PA2208	260	1	0.030888	259	0.030888	1	0	0.00384615	0	0.030888	0.969112	1	1
NP_250899.1	PA2209	PA2209	260	1	0.030888	259	0.030888	1	0	0.00384615	0	0.030888	0.969112	1	1
NP_250901.1	PA2211	PA2211	256	1	0	255	0	0	1	0.00390625	0	0	1	0	1
NP_250902.1	PA2212	PA2212	259	0	0	259	0	0	1	0	0	0	1	0
NP_250905.1	PA2215	PA2215	260	0	-0.00384615	260	0.134615	3.06334	1	0	0.134615	0.130769	0.734615	0.507246	0
NP_250906.1	PA2216	PA2216	260	0	-0.00384615	260	0.134615	3.06334	1	0	0.134615	0.130769	0.734615	0.507246	0
NP_250907.1	PA2217	PA2217	260	1	-0.003861	259	0.135135	3.06334	1	0.00384615	0.135135	0.131274	0.733591	0.507246	0.0276739
NP_250916.1	PA2226	PA2226	260	0	0.188462	260	0.223077	2.07809	0	0	0.0346154	0.223077	0.742308	0.865672	0
NP_250917.1	PA2227	PA2227	260	0	0	260	0	0	1	0	0	0	1	0
NP_250918.1	PA2228	PA2228	260	0	0	260	0	0	1	0	0	0	1	0
NP_250921.1	PA2231	PA2231	243	3	-0.183333	240	0.220833	2.3342	0	0.0123457	0.220833	0.0375	0.741667	0.854839	0.0529451
NP_250922.1	PA2232	PA2232	248	6	-0.0123967	242	0.107438	1.34256	0.000692701	0.0241935	0.107438	0.0950413	0.797521	0.530612	0.183797
NP_250923.1	PA2233	PA2233	252	4	-0.00403226	248	0.104839	1.37034	0.00234825	0.015873	0.104839	0.100806	0.794355	0.509804	0.131495
NP_250924.1	PA2234	PA2234	247	2	0.00816327	245	0.102041	2.56111	1	0.00809717	0.0938776	0.102041	0.804082	0.520833	0.0794037
NP_250925.1	PA2235	PA2235	251	5	0.0121951	246	0.101626	2.56111	0.0199055	0.0199203	0.0894309	0.101626	0.808943	0.531915	0.182168
NP_250926.1	PA2236	PA2236	252	3	-0.00401606	249	0.104418	1.404	0.00375735	0.0119048	0.104418	0.100402	0.795181	0.509804	0.102343
NP_250927.1	PA2237	PA2237	248	6	0	242	0.103306	0	0.0013941	0.0241935	0.103306	0.103306	0.793388	0.5	0.189754
NP_250928.1	PA2238	PA2238	251	6	-0.00816327	245	0.106122	1.404	0.000650517	0.0239044	0.106122	0.0979592	0.795918	0.52	0.183842
NP_250929.1	PA2239	PA2239	258	3	-0.00784314	255	0.101961	1.404	0.0078339	0.0116279	0.101961	0.0941176	0.803922	0.52	0.102369
NP_250930.1	PA2240	PA2240	257	2	-0.00392157	255	0.101961	1.404	0.00824038	0.0077821	0.101961	0.0980392	0.8	0.509804	0.0709121
NP_250931.1	PA2241	PA2241	258	5	-0.00395257	253	0.102767	1.404	0.00167173	0.0193798	0.102767	0.0988142	0.798419	0.509804	0.15866
NP_250932.1	PA2242	PA2242	258	4	-0.00787402	254	0.102362	1.404	0.00389568	0.0155039	0.102362	0.0944882	0.80315	0.52	0.131538
NP_250934.1	PA2244	PA2244	260	2	-0.0155039	258	0.0155039	1	2.11507e-05	0.00769231	0.0155039	0	0.984496	1	0.33162
NP_250937.1	PA2247	PA2247	260	1	0.0656371	259	0.166023	2.49559	0.000154162	0.00384615	0.100386	0.166023	0.733591	0.623188	0.0368998
NP_250938.1	PA2248	PA2248	260	1	0.0656371	259	0.166023	2.49559	0.000154162	0.00384615	0.100386	0.166023	0.733591	0.623188	0.0368998
NP_250939.1	bkdB	PA2249	253	2	0.0677291	251	0.171315	2.49559	0.000225314	0.00790514	0.103586	0.171315	0.7251	0.623188	0.070904
NP_250940.1	PA2250	PA2250	260	1	-0.00772201	259	0.104247	1.37034	0.00826476	0.00384615	0.104247	0.0965251	0.799228	0.519231	0.0355818
NP_250941.1	PA2251	PA2251	250	1	0	249	0	0	0.0858494	0.004	0	0	1	0	1
NP_250942.1	PA2252	PA2252	257	2	0	255	0	0	0.0210964	0.0077821	0	0	1	0	1
NP_250943.1	ansA	PA2253	260	1	0	259	0	0	1	0.00384615	0	0	1	0	1
NP_250944.1	pvcA	PA2254	260	2	0.0542636	258	0.158915	2.03956	0.000831767	0.00769231	0.104651	0.158915	0.736434	0.602941	0.0684713
NP_250945.1	pvcB	PA2255	260	1	0.0540541	259	0.158301	2.03956	0.000619579	0.00384615	0.104247	0.158301	0.737452	0.602941	0.0355818
NP_250946.1	pvcC	PA2256	260	1	0.0540541	259	0.158301	2.03956	0.000573879	0.00384615	0.104247	0.158301	0.737452	0.602941	0.0355818
NP_250947.1	pvcD	PA2257	259	3	0.0546875	256	0.15625	2.03956	0.00113019	0.011583	0.101562	0.15625	0.742188	0.606061	0.102373
NP_250948.1	PA2258	PA2258	260	2	0.0348837	258	0.151163	1.73791	0.10656	0.00769231	0.116279	0.151163	0.732558	0.565217	0.0620491
NP_250949.1	PA2259	PA2259	260	1	0.030888	259	0.030888	1	0.000418511	0.00384615	0	0.030888	0.969112	1	1
NP_250950.1	PA2260	PA2260	260	1	0.0540541	259	0.158301	1.63796	0.000242912	0.00384615	0.104247	0.158301	0.737452	0.602941	0.0355818
NP_250951.1	PA2261	PA2261	260	1	0.131274	259	0.200772	1.71675	0	0.00384615	0.0694981	0.200772	0.72973	0.742857	0.0524398
NP_250952.1	PA2262	PA2262	259	4	0.0509804	255	0.156863	1.63796	0.00107031	0.015444	0.105882	0.156863	0.737255	0.597015	0.127293
NP_250953.1	PA2263	PA2263	256	3	0.126482	253	0.197628	1.67972	0	0.0117188	0.0711462	0.197628	0.731225	0.735294	0.14142
NP_250954.1	PA2264	PA2264	260	1	-0.015444	259	0.015444	1	0.000154162	0.00384615	0.015444	0	0.984556	1	0.199384
NP_250955.1	PA2265	PA2265	260	1	0.030888	259	0.150579	1.41914	0.00207611	0.00384615	0.119691	0.150579	0.72973	0.557143	0.0311335
NP_250956.1	PA2266	PA2266	260	1	-0.015444	259	0.015444	1	0.0001002	0.00384615	0.015444	0	0.984556	1	0.199384
NP_250963.1	soxR	PA2273	260	1	0	259	0	0	0.0579888	0.00384615	0	0	1	0	1
NP_250964.1	PA2274	PA2274	260	1	0	259	0	0	1	0.00384615	0	0	1	0	1
NP_250971.1	PA2281	PA2281	260	1	0.142857	259	0.196911	1.55647	0	0.00384615	0.0540541	0.196911	0.749035	0.784615	0.0664273
NP_250980.1	gcd	PA2290	257	1	-0.160156	256	0.207031	2.54359	0	0.00389105	0.207031	0.046875	0.746094	0.815385	0.0184478
NP_250992.1	ambE	PA2302	249	4	0	245	0.102041	0	0.00352634	0.0160643	0.102041	0.102041	0.795918	0.5	0.136017
NP_250993.1	ambD	PA2303	260	1	-0.00772201	259	0.104247	1.37034	0.00886871	0.00384615	0.104247	0.0965251	0.799228	0.519231	0.0355818
NP_250994.1	ambC	PA2304	260	1	-0.00772201	259	0.104247	1.37034	0.00818721	0.00384615	0.104247	0.0965251	0.799228	0.519231	0.0355818
NP_250995.1	PA2305	PA2305	252	2	-0.008	250	0.104	1.37034	0.00395213	0.00793651	0.104	0.096	0.8	0.52	0.0709019
NP_250997.1	PA2307	PA2307	257	1	-0.00390625	256	0.136719	3.06334	1	0.00389105	0.136719	0.132812	0.730469	0.507246	0.0276727
NP_250998.1	PA2308	PA2308	258	1	-0.00389105	257	0.136187	3.06334	1	0.00387597	0.136187	0.132296	0.731518	0.507246	0.0276731
NP_250999.1	PA2309	PA2309	258	2	0	256	0.132812	0	1	0.00775194	0.132812	0.132812	0.734375	0.5	0.0551486
NP_251000.1	PA2310	PA2310	260	1	-0.003861	259	0.135135	3.06334	1	0.00384615	0.135135	0.131274	0.733591	0.507246	0.0276739
NP_251004.1	PA2314	PA2314	259	1	0.0310078	258	0.0310078	1	0	0.003861	0	0.0310078	0.968992	1	1
NP_251005.1	PA2315	PA2315	246	4	0.0330579	242	0.0330579	1	0.00046807	0.0162602	0	0.0330579	0.966942	1	1
NP_251007.1	PA2317	PA2317	259	2	0	257	0	0	1	0.00772201	0	0	1	0	1
NP_251008.1	PA2318	PA2318	260	1	0	259	0	0	1	0.00384615	0	0	1	0	1
NP_251010.1	PA2320	PA2320	260	1	0	259	0	0	0.07346	0.00384615	0	0	1	0	1
NP_251012.1	PA2322	PA2322	260	3	0	257	0	0	0.00787299	0.0115385	0	0	1	0	1
NP_251016.1	PA2326	PA2326	260	1	-0.015444	259	0.015444	1	0.00019	0.00384615	0.015444	0	0.984556	1	0.199384
NP_251017.1	PA2327	PA2327	258	2	0.140625	256	0.195312	1.65801	0	0.00775194	0.0546875	0.195312	0.75	0.78125	0.124151
NP_251025.1	PA2335	PA2335	252	6	-0.0691057	246	0.166667	1.87531	0	0.0238095	0.166667	0.097561	0.735772	0.630769	0.125
NP_251035.1	PA2345	PA2345	253	1	-0.015873	252	0.015873	1	0.000118315	0.00395257	0.015873	0	0.984127	1	0.199367
NP_251036.1	PA2346	PA2346	260	1	-0.015444	259	0.015444	1	0.00019	0.00384615	0.015444	0	0.984556	1	0.199384
NP_251037.1	PA2347	PA2347	258	2	-0.015625	256	0.015625	1	2.11507e-05	0.00775194	0.015625	0	0.984375	1	0.331606
NP_251038.1	PA2348	PA2348	259	2	0	257	0.132296	0	1	0.00772201	0.132296	0.132296	0.735409	0.5	0.0551502
NP_251039.1	PA2349	PA2349	259	1	-0.0155039	258	0.0155039	1	0.000242912	0.003861	0.0155039	0	0.984496	1	0.199382
NP_251040.1	PA2350	PA2350	258	3	-0.0156863	255	0.0156863	1	0	0.0116279	0.0156863	0	0.984314	1	0.42571
NP_251041.1	PA2351	PA2351	260	1	-0.015444	259	0.015444	1	0.000136543	0.00384615	0.015444	0	0.984556	1	0.199384
NP_251044.1	PA2354	PA2354	259	3	-0.0078125	256	0.0078125	1	0.00019	0.011583	0.0078125	0	0.992188	1	0.597201
NP_251045.1	msuC	msuc	260	2	0.00775194	258	0.0232558	1	1	0.00769231	0.0155039	0.0232558	0.96124	0.6	0.33162
NP_251046.1	msuD	PA2356	260	1	0.00772201	259	0.023166	1	1	0.00384615	0.015444	0.023166	0.96139	0.6	0.199384
NP_251047.1	msuE	PA2357	258	1	0.0077821	257	0.0233463	1	1	0.00387597	0.0155642	0.0233463	0.961089	0.6	0.199379
NP_251049.1	PA2359	PA2359	260	1	0.011583	259	0.027027	1.88889	0.00658143	0.00384615	0.015444	0.027027	0.957529	0.636364	0.199384
NP_251050.1	PA2360	PA2360	251	1	0.008	250	0.14	1.65568	1	0.00398406	0.132	0.14	0.728	0.514706	0.029298
NP_251051.1	PA2361	PA2361	260	2	0.00775194	258	0.135659	1.65568	1	0.00769231	0.127907	0.135659	0.736434	0.514706	0.0567282
NP_251052.1	PA2362	PA2362	260	1	0.003861	259	0.135135	1.65568	1	0.00384615	0.131274	0.135135	0.733591	0.507246	0.0284647
NP_251053.1	PA2363	PA2363	260	1	0.003861	259	0.135135	1.65568	1	0.00384615	0.131274	0.135135	0.733591	0.507246	0.0284647
NP_251054.1	PA2364	PA2364	260	1	0.003861	259	0.135135	1.65568	1	0.00384615	0.131274	0.135135	0.733591	0.507246	0.0284647
NP_251055.1	PA2365	PA2365	260	1	0.011583	259	0.138996	1.34432	1	0.00384615	0.127413	0.138996	0.733591	0.521739	0.029302
NP_251056.1	PA2366	PA2366	254	1	0.0158103	253	0.13834	1.3581	1	0.00393701	0.12253	0.13834	0.73913	0.530303	0.0311308
NP_251057.1	PA2367	PA2367	260	1	0.011583	259	0.138996	1.34432	1	0.00384615	0.127413	0.138996	0.733591	0.521739	0.029302
NP_251058.1	PA2368	PA2368	260	1	0.011583	259	0.138996	1.34432	1	0.00384615	0.127413	0.138996	0.733591	0.521739	0.029302
NP_251059.1	PA2369	PA2369	260	1	0.011583	259	0.138996	1.34432	1	0.00384615	0.127413	0.138996	0.733591	0.521739	0.029302
NP_251060.1	PA2370	PA2370	260	1	0.011583	259	0.138996	1.34432	1	0.00384615	0.127413	0.138996	0.733591	0.521739	0.029302
NP_251061.1	PA2371	PA2371	254	5	0.0200803	249	0.144578	1.34432	1	0.019685	0.124498	0.144578	0.730924	0.537313	0.136528
NP_251070.1	PA2380	PA2380	260	2	-0.0658915	258	0.166667	1.83848	2.11507e-05	0.00769231	0.166667	0.100775	0.732558	0.623188	0.0441176
NP_251071.1	PA2381	PA2381	260	2	0.0310078	258	0.0310078	1	2.11507e-05	0.00769231	0	0.0310078	0.968992	1	1
NP_251075.1	PA2385	PA2385	258	2	0.0625	256	0.164062	1.90897	0.000619579	0.00775194	0.101562	0.164062	0.734375	0.617647	0.0709141
NP_251076.1	PA2386	PA2386	260	2	-0.166667	258	0.22093	3.69744	0	0.00769231	0.22093	0.0542636	0.724806	0.802817	0.0336463
NP_251077.1	PA2387	PA2387	259	4	-0.054902	255	0.156863	1.87531	0.000313759	0.015444	0.156863	0.101961	0.741176	0.606061	0.0896309
NP_251078.1	PA2388	PA2388	257	3	0.0708661	254	0.165354	1.90897	0.000484142	0.0116732	0.0944882	0.165354	0.740157	0.636364	0.109957
NP_251079.1	PA2389	PA2389	258	3	-0.156863	255	0.2	2.50513	0	0.0116279	0.2	0.0431373	0.756863	0.822581	0.0549451
NP_251080.1	pvdT	macb	256	9	-0.149798	247	0.198381	2.60533	0	0.0351562	0.198381	0.048583	0.753036	0.803279	0.150538
NP_251081.1	opmQ	ompq	246	5	-0.149378	241	0.195021	2.46667	0	0.0203252	0.195021	0.0456432	0.759336	0.810345	0.094384
NP_251082.1	pvdP	PA2392	234	7	-0.185022	227	0.215859	2.49867	0	0.0299145	0.215859	0.030837	0.753304	0.875	0.121716
NP_251083.1	PA2393	PA2393	232	11	-0.171946	221	0.217195	2.64444	0	0.0474138	0.217195	0.0452489	0.737557	0.827586	0.179185
NP_251084.1	pvdN	PA2394	260	1	-0.158301	259	0.204633	2.54359	0	0.00384615	0.204633	0.046332	0.749035	0.815385	0.0184486
NP_251085.1	pvdO	PA2395	260	1	-0.158301	259	0.204633	2.54359	0	0.00384615	0.204633	0.046332	0.749035	0.815385	0.0184486
NP_251086.1	pvdF	PA2396	233	10	-0.179372	223	0.219731	2.72464	0	0.0429185	0.219731	0.0403587	0.73991	0.844828	0.163406
NP_251087.1	pvdE	PA2397	255	7	-0.165323	248	0.205645	2.54359	0	0.027451	0.205645	0.0403226	0.754032	0.836066	0.117767
NP_251088.1	PA2398	PA2398	257	4	-0.166008	253	0.209486	3.2359	0	0.0155642	0.209486	0.0434783	0.747036	0.828125	0.0691588
NP_251089.1	pvdD	PA2399	258	3	-0.172549	255	0.223529	3.66667	0	0.0116279	0.223529	0.0509804	0.72549	0.814286	0.0494474
NP_251090.2	pvdJ	PA2400	259	6	-0.16996	253	0.213439	3.35897	0	0.023166	0.213439	0.0434783	0.743083	0.830769	0.0979102
NP_251092.1	PA2402	PA2402	248	4	-0.159836	244	0.217213	3.35897	0	0.016129	0.217213	0.057377	0.72541	0.791045	0.0691218
NP_251093.1	PA2403	PA2403	246	18	-0.171053	228	0.214912	3.45333	0	0.0731707	0.214912	0.0438596	0.741228	0.830508	0.253992
NP_251094.1	PA2404	PA2404	260	1	-0.158301	259	0.212355	3.35897	0	0.00384615	0.212355	0.0540541	0.733591	0.797101	0.0177897
NP_251095.1	PA2405	PA2405	260	1	-0.158301	259	0.212355	3.35897	0	0.00384615	0.212355	0.0540541	0.733591	0.797101	0.0177897
NP_251096.1	PA2406	PA2406	260	1	-0.158301	259	0.212355	3.35897	0	0.00384615	0.212355	0.0540541	0.733591	0.797101	0.0177897
NP_251097.1	PA2407	PA2407	260	0	-0.00384615	260	0.134615	3.06334	1	0	0.134615	0.130769	0.734615	0.507246	0
NP_251098.1	PA2408	PA2408	260	0	-0.00384615	260	0.134615	3.06334	1	0	0.134615	0.130769	0.734615	0.507246	0
NP_251099.1	PA2409	PA2409	260	0	-0.00384615	260	0.134615	3.06334	1	0	0.134615	0.130769	0.734615	0.507246	0
NP_251100.1	PA2410	PA2410	260	0	-0.00384615	260	0.134615	3.06334	1	0	0.134615	0.130769	0.734615	0.507246	0
NP_251101.1	PA2411	PA2411	260	0	-0.153846	260	0.203846	2.54359	0	0	0.203846	0.05	0.746154	0.80303	0
NP_251102.1	PA2412	PA2412	260	0	-0.153846	260	0.203846	2.54359	0	0	0.203846	0.05	0.746154	0.80303	0
NP_251103.1	pvdH	PA2413	260	0	0.0307692	260	0.153846	1.62253	0.00712468	0	0.123077	0.153846	0.723077	0.555556	0
NP_251104.1	PA2414	PA2414	258	1	0.11284	257	0.182879	1.44536	0	0.00387597	0.0700389	0.182879	0.747082	0.723077	0.0524383
NP_251105.1	PA2415	PA2415	260	0	0.119231	260	0.188462	1.48239	0	0	0.0692308	0.188462	0.742308	0.731343	0
NP_251106.1	treA	PA2416	230	2	0.140351	228	0.201754	1.52543	0	0.00869565	0.0614035	0.201754	0.736842	0.766667	0.124048
NP_251107.1	PA2417	PA2417	256	0	0.140625	256	0.195312	1.53795	0	0	0.0546875	0.195312	0.75	0.78125	0
NP_251113.1	PA2423	PA2423	241	0	0.0248963	241	0.0248963	1	2.11507e-05	0	0	0.0248963	0.975104	1
NP_251114.1	pvdL	PA2424	242	4	-0.159664	238	0.210084	2.33846	0	0.0165289	0.210084	0.0504202	0.739496	0.806452	0.072939
NP_251115.1	pvdG	PA2425	258	0	-0.155039	258	0.205426	2.54359	0	0	0.205426	0.0503876	0.744186	0.80303	0
NP_251116.1	pvdS	PA2426	259	0	-0.15444	259	0.212355	2.56167	0	0	0.212355	0.0579151	0.72973	0.785714	0
NP_251117.1	PA2427	PA2427	260	0	-0.153846	260	0.203846	2.54359	0	0	0.203846	0.05	0.746154	0.80303	0
NP_251119.1	PA2429	PA2429	260	1	0.030888	259	0.030888	1	0	0.00384615	0	0.030888	0.969112	1	1
NP_251122.1	bexR	PA2432	260	0	0	260	0	0	1	0	0	0	1	0
NP_251123.1	PA2433	PA2433	260	0	0.142308	260	0.196154	1.55647	0	0	0.0538462	0.196154	0.75	0.784615	0
NP_251124.1	PA2434	PA2434	260	0	0.142308	260	0.196154	1.55647	0	0	0.0538462	0.196154	0.75	0.784615	0
NP_251132.1	gcvT2	PA2442	260	0	0.119231	260	0.188462	1.48239	0	0	0.0692308	0.188462	0.742308	0.731343	0
NP_251133.1	sdaA	PA2443	260	0	0.119231	260	0.188462	1.48239	0	0	0.0692308	0.188462	0.742308	0.731343	0
NP_251134.1	glyA2	PA2444	260	0	-0.0153846	260	0.0153846	1	0.00255995	0	0.0153846	0	0.984615	1	0
NP_251135.1	gcvP2	PA2445	260	0	-0.0153846	260	0.0153846	1	0.00230746	0	0.0153846	0	0.984615	1	0
NP_251136.1	gcvH2	PA2446	260	0	-0.0153846	260	0.0153846	1	0.00241858	0	0.0153846	0	0.984615	1	0
NP_251137.1	PA2447	PA2447	260	0	0.0307692	260	0.0307692	1	0	0	0	0.0307692	0.969231	1
NP_251139.1	PA2449	PA2449	260	0	-0.0153846	260	0.0153846	1	0.000660045	0	0.0153846	0	0.984615	1	0
NP_251143.1	PA2453	PA2453	260	0	0.0307692	260	0.0307692	1	0	0	0	0.0307692	0.969231	1
NP_251144.1	PA2454	PA2454	260	0	0.0307692	260	0.0307692	1	0	0	0	0.0307692	0.969231	1
NP_251145.1	PA2455	PA2455	260	0	0.0307692	260	0.0307692	1	0	0	0	0.0307692	0.969231	1
NP_251152.1	PA2462	PA2462	242	8	-0.132479	234	0.188034	1.58833	0	0.0330579	0.188034	0.0555556	0.75641	0.77193	0.149521
NP_251153.1	PA2463	PA2463	259	0	0.030888	259	0.030888	1	2.11507e-05	0	0	0.030888	0.969112	1
NP_251156.1	PA2466	PA2466	258	3	-0.0627451	255	0.164706	1.87531	0	0.0116279	0.164706	0.101961	0.733333	0.617647	0.0659426
NP_251157.1	PA2467	PA2467	260	0	-0.0653846	260	0.165385	1.87531	0.000136543	0	0.165385	0.1	0.734615	0.623188	0
NP_251158.1	PA2468	PA2468	260	0	-0.0653846	260	0.165385	1.87531	0.00019	0	0.165385	0.1	0.734615	0.623188	0
NP_251165.1	PA2475	PA2475	260	0	0.00384615	260	0.134615	1.65568	1	0	0.130769	0.134615	0.734615	0.507246	0
NP_251166.1	PA2476	PA2476	259	1	0.0310078	258	0.0310078	1	2.11507e-05	0.003861	0	0.0310078	0.968992	1	1
NP_251167.1	PA2477	PA2477	260	0	0.0307692	260	0.0307692	1	0	0	0	0.0307692	0.969231	1
NP_251168.1	PA2478	PA2478	260	0	0.0307692	260	0.0307692	1	0	0	0	0.0307692	0.969231	1
NP_251174.1	PA2484	PA2484	260	0	0.142308	260	0.196154	1.55647	0	0	0.0538462	0.196154	0.75	0.784615	0
NP_251175.1	PA2485	PA2485	257	0	0.140078	257	0.194553	1.57787	0	0	0.0544747	0.194553	0.750973	0.78125	0
NP_251176.1	PA2486	PA2486	260	0	0.169231	260	0.219231	1.783	0	0	0.05	0.219231	0.730769	0.814286	0
NP_251181.1	PA2491	PA2491	257	2	0.0196078	255	0.0313725	1	0.00115943	0.0077821	0.0117647	0.0313725	0.956863	0.727273	0.398126
NP_251183.1	PA2493	PA2493	239	0	-0.0083682	239	0.146444	3.48849	1	0	0.146444	0.138075	0.715481	0.514706	0
NP_251184.1	PA2494	PA2494	244	2	0.00826446	242	0.136364	1.55	1	0.00819672	0.128099	0.136364	0.735537	0.515625	0.0601392
NP_251185.1	PA2495	PA2495	259	1	-0.0155039	258	0.143411	3.60099	1	0.003861	0.143411	0.127907	0.728682	0.528571	0.0262168
NP_251186.1	PA2496	PA2496	260	0	0.0307692	260	0.0307692	1	0	0	0	0.0307692	0.969231	1
NP_251187.1	PA2497	PA2497	252	7	0.0326531	245	0.0326531	1	0.1337	0.0277778	0	0.0326531	0.967347	1	1
NP_251191.1	PA2501	PA2501	260	0	0.0653846	260	0.165385	2.49559	8.13635e-05	0	0.1	0.165385	0.734615	0.623188	0
NP_251197.1	PA2507	PA2507	259	0	-0.015444	259	0.015444	1	0.00063048	0	0.015444	0	0.984556	1	0
NP_251198.1	PA2508	PA2508	260	0	-0.0153846	260	0.0153846	1	0.000669776	0	0.0153846	0	0.984615	1	0
NP_251199.1	catB	PA2509	260	0	-0.0153846	260	0.0153846	1	0.000573879	0	0.0153846	0	0.984615	1	0
NP_251201.1	PA2511	PA2511	260	0	-0.0153846	260	0.0153846	1	0.000730591	0	0.0153846	0	0.984615	1	0
NP_251202.1	antA	PA2512	250	0	0.016	250	0.024	1.25	0.00305306	0	0.008	0.024	0.968	0.75	0
NP_251203.1	antB	PA2513	260	0	0.0153846	260	0.0230769	1.25	0.00400635	0	0.00769231	0.0230769	0.969231	0.75	0
NP_251204.1	antC	PA2514	260	0	0.0153846	260	0.0230769	1.25	0.00443304	0	0.00769231	0.0230769	0.969231	0.75	0
NP_251210.1	PA2520	PA2520	260	0	0.119231	260	0.188462	1.58619	0	0	0.0692308	0.188462	0.742308	0.731343	0
NP_251211.1	PA2521	PA2521	260	0	0.00384615	260	0.134615	1.28462	1	0	0.130769	0.134615	0.734615	0.507246	0
NP_251212.1	PA2522	PA2522	257	3	0.011811	254	0.137795	1.28462	1	0.0116732	0.125984	0.137795	0.73622	0.522388	0.0847986
NP_251213.1	PA2523	PA2523	260	0	0.119231	260	0.188462	1.54475	0	0	0.0692308	0.188462	0.742308	0.731343	0
NP_251215.1	PA2525	PA2525	260	1	0.142857	259	0.196911	1.55647	0	0.00384615	0.0540541	0.196911	0.749035	0.784615	0.0664273
NP_251216.1	PA2526	PA2526	260	0	0.142308	260	0.196154	1.55647	0	0	0.0538462	0.196154	0.75	0.784615	0
NP_251217.1	PA2527	PA2527	260	0	0.142308	260	0.196154	1.55647	0	0	0.0538462	0.196154	0.75	0.784615	0
NP_251218.1	PA2528	PA2528	260	1	0.138996	259	0.19305	1.55647	0	0.00384615	0.0540541	0.19305	0.752896	0.78125	0.0664273
NP_251221.1	PA2531	PA2531	258	2	-0.152344	256	0.199219	2.60533	0	0.00775194	0.199219	0.046875	0.753906	0.809524	0.0374543
NP_251224.1	PA2534	PA2534	260	0	0.0307692	260	0.0307692	1	0	0	0	0.0307692	0.969231	1
NP_251225.1	PA2535	PA2535	260	0	-0.00384615	260	0.134615	3.06334	1	0	0.134615	0.130769	0.734615	0.507246	0
NP_251231.1	PA2541	PA2541	260	0	0	260	0	0	1	0	0	0	1	0
NP_251236.1	PA2546	PA2546	260	0	0.142308	260	0.196154	1.55647	0	0	0.0538462	0.196154	0.75	0.784615	0
NP_251241.1	PA2551	PA2551	256	4	0.031746	252	0.031746	1	0.000484142	0.015625	0	0.031746	0.968254	1	1
NP_251246.1	PA2556	PA2556	258	0	0.0310078	258	0.0310078	1	0	0	0	0.0310078	0.968992	1
NP_251247.1	PA2557	PA2557	260	0	0.0307692	260	0.0307692	1	0	0	0	0.0307692	0.969231	1
NP_251249.1	PA2559	PA2559	260	0	0.142308	260	0.196154	1.55647	0	0	0.0538462	0.196154	0.75	0.784615	0
NP_251250.1	PA2560	PA2560	260	0	-0.0153846	260	0.0153846	1	0.0120071	0	0.0153846	0	0.984615	1	0
NP_251251.1	ctpH	PA2561	252	0	-0.015873	252	0.138889	2.67134	1	0	0.138889	0.123016	0.738095	0.530303	0
NP_251253.1	PA2563	PA2563	260	0	0.00384615	260	0.134615	1.65568	1	0	0.130769	0.134615	0.734615	0.507246	0
NP_251254.1	PA2564	PA2564	259	1	0	258	0	0	1	0.003861	0	0	1	0	1
NP_251255.1	PA2565	PA2565	237	1	0	236	0	0	1	0.00421941	0	0	1	0	1
NP_251256.1	PA2566	PA2566	254	0	0	254	0	0	1	0	0	0	1	0
NP_251257.1	PA2567	PA2567	254	2	-0.138889	252	0.206349	2.22115	0	0.00787402	0.206349	0.0674603	0.72619	0.753623	0.0367561
NP_251259.1	PA2569	PA2569	260	0	0.142308	260	0.196154	1.63364	0	0	0.0538462	0.196154	0.75	0.784615	0
NP_251260.1	PA2570	PA2570	256	0	0.0507812	256	0.15625	1.65476	0.00046807	0	0.105469	0.15625	0.738281	0.597015	0
NP_251261.1	PA2571	PA2571	244	1	-0.0164609	243	0.139918	2.40694	1	0.00409836	0.139918	0.123457	0.736626	0.53125	0.0284577
NP_251262.1	PA2572	PA2572	260	0	0.00384615	260	0.134615	1.65568	1	0	0.130769	0.134615	0.734615	0.507246	0
NP_251263.1	PA2573	PA2573	253	1	0.00793651	252	0.138889	1.65568	1	0.00395257	0.130952	0.138889	0.730159	0.514706	0.0292989
NP_251265.1	PA2575	PA2575	260	0	-0.0153846	260	0.0153846	1	0.00058675	0	0.0153846	0	0.984615	1	0
NP_251266.1	PA2576	PA2576	260	1	0.030888	259	0.030888	1	0	0.00384615	0	0.030888	0.969112	1	1
NP_251269.1	kynA	PA2579	259	0	-0.003861	259	0.003861	1	1	0	0.003861	0	0.996139	1	0
NP_251271.1	PA2581	PA2581	259	0	0.030888	259	0.030888	1	0	0	0	0.030888	0.969112	1
NP_251273.1	PA2583	PA2583	196	1	0.174359	195	0.215385	1.87194	0	0.00510204	0.0410256	0.215385	0.74359	0.84	0.110607
NP_251276.1	PA2586	PA2586	254	4	-0.06	250	0.164	3.45029	2.11507e-05	0.015748	0.164	0.104	0.732	0.61194	0.0876117
NP_251277.1	pqsH	PA2587	257	0	-0.0155642	257	0.11284	1.62034	0.00411888	0	0.11284	0.0972763	0.789883	0.537037	0
NP_251278.1	PA2588	PA2588	251	10	-0.00414938	241	0.107884	1.34256	0.0001002	0.0398406	0.107884	0.103734	0.788382	0.509804	0.269696
NP_251279.1	PA2589	PA2589	260	0	0.0307692	260	0.0307692	1	0	0	0	0.0307692	0.969231	1
NP_251280.1	PA2590	PA2590	259	3	0.03125	256	0.03125	1	2.11507e-05	0.011583	0	0.03125	0.96875	1	1
NP_251281.1	vqsR	vqsr	260	3	0.0544747	257	0.155642	2.66138	0.000400853	0.0115385	0.101167	0.155642	0.743191	0.606061	0.102377
NP_251284.1	PA2594	PA2594	260	0	0.165385	260	0.211538	1.77212	0	0	0.0461538	0.211538	0.742308	0.820896	0
NP_251287.1	PA2597	PA2597	259	1	0.139535	258	0.193798	1.65801	0	0.003861	0.0542636	0.193798	0.751938	0.78125	0.0664264
NP_251288.1	PA2598	PA2598	257	0	0.171206	257	0.214008	1.77212	0	0	0.0428016	0.214008	0.743191	0.833333	0
NP_251289.1	PA2599	PA2599	260	1	0.166023	259	0.212355	1.77212	0	0.00384615	0.046332	0.212355	0.741313	0.820896	0.0766499
NP_251290.1	PA2600	PA2600	257	1	0.144531	256	0.199219	1.63364	0	0.00389105	0.0546875	0.199219	0.746094	0.784615	0.0664245
NP_251291.1	PA2601	PA2601	260	0	0.0307692	260	0.0307692	1	0	0	0	0.0307692	0.969231	1
NP_251292.1	PA2602	PA2602	232	15	0.0368664	217	0.0368664	1	0	0.0646552	0	0.0368664	0.963134	1	1
NP_251293.1	PA2603	PA2603	259	1	0.0310078	258	0.0310078	1	0	0.003861	0	0.0310078	0.968992	1	1
NP_251294.1	PA2604	PA2604	260	0	-0.0153846	260	0.0153846	1	0.000619579	0	0.0153846	0	0.984615	1	0
NP_251301.1	cysG	PA2611	260	0	0	260	0	0	1	0	0	0	1	0
NP_251309.1	infA	PA2619	260	0	0.0307692	260	0.0307692	1	0	0	0	0.0307692	0.969231	1
NP_251310.1	PA2620	PA2620	260	0	0.0307692	260	0.0307692	1	0	0	0	0.0307692	0.969231	1
NP_251311.4	PA2621	PA2621	246	0	0.0325203	246	0.0325203	1	0	0	0	0.0325203	0.96748	1
NP_251312.1	PA2622	PA2622	252	1	0.0318725	251	0.0318725	1	0	0.00396825	0	0.0318725	0.968127	1	1
NP_251313.1	PA2623	PA2623	260	0	0.0307692	260	0.0307692	1	0	0	0	0.0307692	0.969231	1
NP_251314.1	PA2624	PA2624	259	0	0.030888	259	0.030888	1	2.11507e-05	0	0	0.030888	0.969112	1
NP_251327.1	PA2637	PA2637	260	0	0.142308	260	0.196154	1.63364	0	0	0.0538462	0.196154	0.75	0.784615	0
NP_251328.1	PA2638	PA2638	256	0	0.144531	256	0.199219	1.63364	0	0	0.0546875	0.199219	0.746094	0.784615	0
NP_251329.1	PA2639	PA2639	260	0	0.142308	260	0.196154	1.63364	0	0	0.0538462	0.196154	0.75	0.784615	0
NP_251330.1	PA2640	PA2640	260	0	0.142308	260	0.196154	1.63364	0	0	0.0538462	0.196154	0.75	0.784615	0
NP_251331.1	PA2641	PA2641	260	0	0.142308	260	0.196154	1.63364	0	0	0.0538462	0.196154	0.75	0.784615	0
NP_251332.1	PA2642	PA2642	260	1	0.142857	259	0.196911	1.63364	0	0.00384615	0.0540541	0.196911	0.749035	0.784615	0.0664273
NP_251333.1	PA2643	PA2643	260	0	0.142308	260	0.196154	1.63364	0	0	0.0538462	0.196154	0.75	0.784615	0
NP_251334.1	PA2644	PA2644	260	0	0.142308	260	0.196154	1.63364	0	0	0.0538462	0.196154	0.75	0.784615	0
NP_251335.1	PA2645	PA2645	260	0	0.142308	260	0.196154	1.63364	0	0	0.0538462	0.196154	0.75	0.784615	0
NP_251336.1	PA2646	PA2646	260	0	0.142308	260	0.196154	1.63364	0	0	0.0538462	0.196154	0.75	0.784615	0
NP_251337.1	PA2647	PA2647	260	0	0.142308	260	0.196154	1.63364	0	0	0.0538462	0.196154	0.75	0.784615	0
NP_251338.1	PA2648	PA2648	259	1	0.139535	258	0.193798	1.63364	0	0.003861	0.0542636	0.193798	0.751938	0.78125	0.0664264
NP_251339.1	PA2649	PA2649	260	0	0.142308	260	0.196154	1.63364	0	0	0.0538462	0.196154	0.75	0.784615	0
NP_251342.1	PA2652	PA2652	260	0	-0.00384615	260	0.134615	3.06334	1	0	0.134615	0.130769	0.734615	0.507246	0
NP_251343.1	PA2653	PA2653	260	0	-0.0153846	260	0.0153846	1	0.000560083	0	0.0153846	0	0.984615	1	0
NP_251344.1	PA2654	PA2654	260	0	-0.00384615	260	0.134615	2.67134	1	0	0.134615	0.130769	0.734615	0.507246	0
NP_251347.1	bqsR	bqsr	260	0	0	260	0	0	1	0	0	0	1	0
NP_251348.1	PA2658	PA2658	260	0	0	260	0	0	1	0	0	0	1	0
NP_251351.1	PA2661	PA2661	250	0	0	250	0	0	1	0	0	0	1	0
NP_251352.1	PA2662	PA2662	259	1	0.120155	258	0.186047	1.54475	0	0.003861	0.0658915	0.186047	0.748062	0.738462	0.0553529
NP_251353.1	ppyR	PA2663	260	0	0.119231	260	0.188462	1.54475	0	0	0.0692308	0.188462	0.742308	0.731343	0
NP_251354.1	PA2664	PA2664	260	0	0.15	260	0.203846	2.10417	0	0	0.0538462	0.203846	0.742308	0.791045	0
NP_251355.1	PA2665	PA2665	258	0	-0.131783	258	0.193798	1.9928	0	0	0.193798	0.0620155	0.744186	0.757576	0
NP_251357.1	PA2667	PA2667	257	1	0	256	0	0	0.0546517	0.00389105	0	0	1	0	1
NP_251359.1	PA2669	PA2669	260	0	-0.00384615	260	0.134615	3.06334	1	0	0.134615	0.130769	0.734615	0.507246	0
NP_251360.1	PA2670	PA2670	246	0	-0.0162602	246	0.142276	3.06334	1	0	0.142276	0.126016	0.731707	0.530303	0
NP_251361.1	PA2671	PA2671	259	3	0.0273438	256	0.0273438	1	0.000530909	0.011583	0	0.0273438	0.972656	1	1
NP_251362.1	PA2672	PA2672	260	0	0.0576923	260	0.161538	2.29583	0.000598669	0	0.103846	0.161538	0.734615	0.608696	0
NP_251363.1	PA2673	PA2673	260	0	0.0576923	260	0.161538	2.29583	0.000640405	0	0.103846	0.161538	0.734615	0.608696	0
NP_251364.1	PA2674	PA2674	259	3	0.183594	256	0.21875	2.02253	0	0.011583	0.0351562	0.21875	0.746094	0.861538	0.247822
NP_251365.1	PA2675	PA2675	260	1	0.030888	259	0.030888	1	0	0.00384615	0	0.030888	0.969112	1	1
NP_251366.1	PA2676	PA2676	254	0	0.0314961	254	0.0314961	1	0	0	0	0.0314961	0.968504	1
NP_251367.1	PA2677	PA2677	260	0	0.0653846	260	0.165385	2.49559	0.000118315	0	0.1	0.165385	0.734615	0.623188	0
NP_251368.1	PA2678	PA2678	260	0	0.0307692	260	0.0307692	1	0	0	0	0.0307692	0.969231	1
NP_251376.1	PA2686	PA2686	201	0	-0.0597015	201	0.169154	2.19123	0.000560083	0	0.169154	0.109453	0.721393	0.607143	0
NP_251378.1	PA2688	PA2688	256	1	-0.0627451	255	0.164706	1.87531	6.19528e-05	0.00390625	0.164706	0.101961	0.733333	0.617647	0.0231671
NP_251382.1	PA2692	PA2692	260	0	0	260	0	0	1	0	0	0	1	0
NP_251387.1	PA2697	PA2697	260	0	0.165385	260	0.211538	1.77212	0	0	0.0461538	0.211538	0.742308	0.820896	0
NP_251388.1	PA2698	PA2698	257	1	0.144531	256	0.199219	1.63364	0	0.00389105	0.0546875	0.199219	0.746094	0.784615	0.0664245
NP_251389.1	PA2699	PA2699	254	1	0.146245	253	0.201581	1.63364	0	0.00393701	0.055336	0.201581	0.743083	0.784615	0.0664216
NP_251390.1	PA2700	PA2700	259	1	0.00775194	258	0.135659	1.44918	1	0.003861	0.127907	0.135659	0.736434	0.514706	0.0293015
NP_251391.1	PA2701	PA2701	260	0	0.142308	260	0.196154	1.63364	0	0	0.0538462	0.196154	0.75	0.784615	0
NP_251394.1	PA2704	PA2704	244	1	0.102881	243	0.168724	1.54354	0	0.00409836	0.0658436	0.168724	0.765432	0.719298	0.0585966
NP_251395.1	PA2705	PA2705	257	0	0.132296	257	0.18677	1.62603	0	0	0.0544747	0.18677	0.758755	0.774194	0
NP_251396.1	PA2706	PA2706	260	0	0.142308	260	0.196154	1.55647	0	0	0.0538462	0.196154	0.75	0.784615	0
NP_251398.1	PA2708	PA2708	260	1	-0.015444	259	0.015444	1	8.13635e-05	0.00384615	0.015444	0	0.984556	1	0.199384
NP_251402.1	PA2712	PA2712	260	0	0.0307692	260	0.0307692	1	0	0	0	0.0307692	0.969231	1
NP_251413.1	PA2723	PA2723	260	0	0.0307692	260	0.0307692	1	0	0	0	0.0307692	0.969231	1
NP_251427.2	PA2737	PA2737	260	0	0.0307692	260	0.0307692	1	0	0	0	0.0307692	0.969231	1
NP_251428.1	himA	PA2738	260	0	0.196154	260	0.234615	3.71951	0	0	0.0384615	0.234615	0.726923	0.859155	0
NP_251429.1	pheT	PA2739	260	0	-0.0153846	260	0.0153846	1	0.000560083	0	0.0153846	0	0.984615	1	0
NP_251430.1	pheS	PA2740	260	0	-0.0153846	260	0.0153846	1	0.000619579	0	0.0153846	0	0.984615	1	0
NP_251431.1	L20	PA2741	260	0	0.0307692	260	0.0307692	1	2.11507e-05	0	0	0.0307692	0.969231	1
NP_251432.1	rpmI	PA2742	260	0	0.00769231	260	0.0230769	1	0.0539696	0	0.0153846	0.0230769	0.961538	0.6	0
NP_251433.1	infC	PA2743	260	0	0.0307692	260	0.0307692	1	0	0	0	0.0307692	0.969231	1
NP_251436.1	PA2746	PA2746	260	0	0.00384615	260	0.134615	1.65568	1	0	0.130769	0.134615	0.734615	0.507246	0
NP_251437.1	PA2747	PA2747	260	0	-0.0153846	260	0.0153846	1	0.000660045	0	0.0153846	0	0.984615	1	0
NP_251438.1	PA2748	PA2748	260	0	0.0307692	260	0.0307692	1	0	0	0	0.0307692	0.969231	1
NP_251441.1	PA2751	PA2751	260	0	0.142308	260	0.196154	1.55647	0	0	0.0538462	0.196154	0.75	0.784615	0
NP_251444.1	PA2754	PA2754	260	0	0.119231	260	0.188462	1.48239	0	0	0.0692308	0.188462	0.742308	0.731343	0
NP_251449.1	PA2759	PA2759	260	3	0.0155642	257	0.0272374	1	0.167439	0.0115385	0.0116732	0.0272374	0.961089	0.7	0.497099
NP_251453.1	PA2763	PA2763	260	0	0.0307692	260	0.0307692	1	0	0	0	0.0307692	0.969231	1
NP_251454.1	PA2764	PA2764	257	1	0.140625	256	0.195312	1.5966	0	0.00389105	0.0546875	0.195312	0.75	0.78125	0.0664245
NP_251455.1	PA2765	PA2765	260	0	0.0307692	260	0.0307692	1	0	0	0	0.0307692	0.969231	1
NP_251459.1	PA2769	PA2769	257	0	-0.0155642	257	0.0155642	1	0.000598669	0	0.0155642	0	0.984436	1	0
NP_251460.1	PA2770	PA2770	260	0	-0.0153846	260	0.0153846	1	0.000730591	0	0.0153846	0	0.984615	1	0
NP_251464.1	PA2774	PA2774	258	0	0.0310078	258	0.0310078	1	0	0	0	0.0310078	0.968992	1
NP_251465.1	PA2775	PA2775	259	1	0.0310078	258	0.0310078	1	0	0.003861	0	0.0310078	0.968992	1	1
NP_251466.1	PA2776	PA2776	260	0	0.0307692	260	0.0307692	1	0	0	0	0.0307692	0.969231	1
NP_251467.1	PA2777	PA2777	251	6	0	245	0	0	0.000278363	0.0239044	0	0	1	0	1
NP_251469.1	PA2779	PA2779	259	0	0.003861	259	0.135135	1.65568	1	0	0.131274	0.135135	0.733591	0.507246	0
NP_251478.1	PA2788	PA2788	257	1	-0.00390625	256	0.136719	3.06334	1	0.00389105	0.136719	0.132812	0.730469	0.507246	0.0276727
NP_251480.1	PA2790	PA2790	258	0	0.00387597	258	0.135659	1.65568	1	0	0.131783	0.135659	0.732558	0.507246	0
NP_251483.1	PA2793	PA2793	253	0	-0.0158103	253	0.0158103	1	0.000692701	0	0.0158103	0	0.98419	1	0
NP_251486.1	PA2796	PA2796	259	0	0.142857	259	0.196911	1.55647	0	0	0.0540541	0.196911	0.749035	0.784615	0
NP_251487.1	PA2797	PA2797	260	0	0.188462	260	0.223077	1.85276	0	0	0.0346154	0.223077	0.742308	0.865672	0
NP_251488.1	PA2798	PA2798	260	0	0.188462	260	0.223077	1.85276	0	0	0.0346154	0.223077	0.742308	0.865672	0
NP_251489.1	PA2799	PA2799	260	0	0.0307692	260	0.0307692	1	0	0	0	0.0307692	0.969231	1
NP_251491.1	PA2801	PA2801	260	0	0.00384615	260	0.134615	1.65568	1	0	0.130769	0.134615	0.734615	0.507246	0
NP_251501.1	PA2811	PA2811	260	2	-0.0116279	258	0.0116279	1	2.11507e-05	0.00769231	0.0116279	0	0.988372	1	0.398148
NP_251502.1	PA2812	PA2812	260	0	-0.0115385	260	0.0115385	1	0.000484142	0	0.0115385	0	0.988462	1	0
NP_251503.1	PA2813	PA2813	260	0	-0.0115385	260	0.0115385	1	0.000435829	0	0.0115385	0	0.988462	1	0
NP_251505.1	PA2815	PA2815	257	1	0.140625	256	0.195312	1.57787	0	0.00389105	0.0546875	0.195312	0.75	0.78125	0.0664245
NP_251510.1	PA2820	PA2820	257	0	0.0311284	257	0.0311284	1	0	0	0	0.0311284	0.968872	1
NP_251518.1	PA2828	PA2828	260	0	0.142308	260	0.196154	1.63364	0	0	0.0538462	0.196154	0.75	0.784615	0
NP_251519.1	PA2829	PA2829	260	0	0.142308	260	0.196154	1.63364	0	0	0.0538462	0.196154	0.75	0.784615	0
NP_251530.1	PA2840	PA2840	260	0	0	260	0	0	1	0	0	0	1	0
NP_251531.1	PA2841	PA2841	260	0	0.00384615	260	0.134615	1.65568	1	0	0.130769	0.134615	0.734615	0.507246	0
NP_251532.1	PA2842	PA2842	260	0	0.0307692	260	0.0307692	1	0	0	0	0.0307692	0.969231	1
NP_251539.1	ohrR	PA2849	260	0	0.119231	260	0.188462	1.54475	0	0	0.0692308	0.188462	0.742308	0.731343	0
NP_251541.1	PA2851	PA2851	260	0	0.00384615	260	0.134615	1.65568	1	0	0.130769	0.134615	0.734615	0.507246	0
NP_251545.1	PA2855	PA2855	260	0	-0.00384615	260	0.134615	3.06334	1	0	0.134615	0.130769	0.734615	0.507246	0
NP_251546.1	tesA	PA2856	260	0	-0.00384615	260	0.134615	3.06334	1	0	0.134615	0.130769	0.734615	0.507246	0
NP_251550.1	PA2860	PA2860	260	0	0.0307692	260	0.0307692	1	0	0	0	0.0307692	0.969231	1
NP_251552.1	lipA	PA2862	259	0	-0.166023	259	0.212355	2.32253	0	0	0.212355	0.046332	0.741313	0.820896	0
NP_251557.1	PA2867	PA2867	260	0	-0.173077	260	0.215385	2.12981	0	0	0.215385	0.0423077	0.742308	0.835821	0
NP_251558.1	PA2868	PA2868	260	0	-0.00384615	260	0.134615	3.06334	1	0	0.134615	0.130769	0.734615	0.507246	0
NP_251559.1	PA2869	PA2869	260	0	-0.00384615	260	0.134615	3.06334	1	0	0.134615	0.130769	0.734615	0.507246	0
NP_251560.1	PA2870	PA2870	249	1	-0.0120968	248	0.137097	3.00382	1	0.00401606	0.137097	0.125	0.737903	0.523077	0.0284599
NP_251561.1	PA2871	PA2871	260	0	0.0307692	260	0.0307692	1	0	0	0	0.0307692	0.969231	1
NP_251566.1	PA2876	PA2876	260	0	0.0307692	260	0.0307692	1	0	0	0	0.0307692	0.969231	1
NP_251567.1	PA2877	PA2877	260	0	0.0307692	260	0.0307692	1	0	0	0	0.0307692	0.969231	1
NP_251570.1	PA2880	PA2880	260	0	-0.00384615	260	0.134615	3.06334	1	0	0.134615	0.130769	0.734615	0.507246	0
NP_251571.1	PA2881	PA2881	257	0	0.143969	257	0.198444	1.55647	0	0	0.0544747	0.198444	0.747082	0.784615	0
NP_251572.1	PA2882	PA2882	260	0	0.142308	260	0.196154	1.55647	0	0	0.0538462	0.196154	0.75	0.784615	0
NP_251573.1	PA2883	PA2883	260	0	0.142308	260	0.196154	1.55647	0	0	0.0538462	0.196154	0.75	0.784615	0
NP_251574.1	PA2884	PA2884	260	0	0.142308	260	0.196154	1.55647	0	0	0.0538462	0.196154	0.75	0.784615	0
NP_251575.1	atuR	PA2885	260	0	0	260	0	0	1	0	0	0	1	0
NP_251576.1	atuA	PA2886	260	0	0	260	0	0	1	0	0	0	1	0
NP_251577.1	atuB	PA2887	259	3	0	256	0	0	0.000400853	0.011583	0	0	1	0	1
NP_251578.1	atuC	PA2888	260	0	0.142308	260	0.196154	1.63364	0	0	0.0538462	0.196154	0.75	0.784615	0
NP_251579.1	atuD	PA2889	260	0	0	260	0	0	1	0	0	0	1	0
NP_251580.1	atuE	PA2890	260	0	0	260	0	0	1	0	0	0	1	0
NP_251581.1	atuF	PA2891	260	0	-0.00769231	260	0.00769231	1	0.00479669	0	0.00769231	0	0.992308	1	0
NP_251582.1	atuG	PA2892	260	0	0	260	0	0	1	0	0	0	1	0
NP_251583.1	atuH	PA2893	260	0	0	260	0	0	1	0	0	0	1	0
NP_251584.1	PA2894	PA2894	260	0	0.0307692	260	0.0307692	1	0	0	0	0.0307692	0.969231	1
NP_251585.1	PA2895	PA2895	260	0	0.119231	260	0.188462	1.48239	0	0	0.0692308	0.188462	0.742308	0.731343	0
NP_251586.1	PA2896	PA2896	260	0	-0.119231	260	0.188462	1.56571	0	0	0.188462	0.0692308	0.742308	0.731343	0
NP_251597.1	cobL	PA2907	260	0	0.0307692	260	0.0307692	1	0	0	0	0.0307692	0.969231	1
NP_251598.1	PA2908	PA2908	260	0	0.0307692	260	0.0307692	1	0	0	0	0.0307692	0.969231	1
NP_251599.1	PA2909	PA2909	260	0	0.0307692	260	0.0307692	1	0	0	0	0.0307692	0.969231	1
NP_251602.1	PA2912	PA2912	260	0	-0.153846	260	0.203846	2.54359	0	0	0.203846	0.05	0.746154	0.80303	0
NP_251606.1	PA2916	PA2916	260	0	-0.00384615	260	0.134615	3.06334	1	0	0.134615	0.130769	0.734615	0.507246	0
NP_251607.1	PA2917	PA2917	256	0	-0.00390625	256	0.136719	3.06334	1	0	0.136719	0.132812	0.730469	0.507246	0
NP_251619.1	PA2929	PA2929	260	0	0.0307692	260	0.0307692	1	0	0	0	0.0307692	0.969231	1
NP_251621.1	PA2931	PA2931	260	0	0	260	0	0	1	0	0	0	1	0
NP_251622.1	morB	PA2932	256	0	0	256	0	0	1	0	0	0	1	0
NP_251623.1	PA2933	PA2933	259	0	0.003861	259	0.135135	1.65568	1	0	0.131274	0.135135	0.733591	0.507246	0
NP_251624.1	cif	PA2934	260	1	0	259	0	0	0.0077556	0.00384615	0	0	1	0	1
NP_251625.1	PA2935	PA2935	220	1	-0.0410959	219	0.150685	3.2096	0.00545946	0.00454545	0.150685	0.109589	0.739726	0.578947	0.029282
NP_251629.1	PA2939	PA2939	260	0	0.0576923	260	0.157692	2.56173	0.000207545	0	0.1	0.157692	0.742308	0.61194	0
NP_251630.1	PA2940	PA2940	249	3	0.0284553	246	0.0284553	1	0.000260699	0.0120482	0	0.0284553	0.971545	1	1
NP_251640.1	PA2950	PA2950	260	0	0	260	0	0	1	0	0	0	1	0
NP_251641.1	etfA	PA2951	260	0	0.0307692	260	0.0307692	1	2.11507e-05	0	0	0.0307692	0.969231	1
NP_251642.1	etfB	PA2952	260	0	0.0307692	260	0.0307692	1	0	0	0	0.0307692	0.969231	1
NP_251643.1	PA2953	PA2953	260	0	0.0307692	260	0.0307692	1	0	0	0	0.0307692	0.969231	1
NP_251644.1	PA2954	PA2954	260	1	-0.015444	259	0.015444	1	0.000207545	0.00384615	0.015444	0	0.984556	1	0.199384
NP_251645.1	PA2955	PA2955	260	0	-0.0153846	260	0.0153846	1	0.000692701	0	0.0153846	0	0.984615	1	0
NP_251646.1	PA2956	PA2956	260	0	-0.0153846	260	0.0153846	1	0.000669776	0	0.0153846	0	0.984615	1	0
NP_251650.1	PA2960	PA2960	260	0	0.0307692	260	0.0307692	1	0	0	0	0.0307692	0.969231	1
NP_251656.1	PA2966	PA2966	260	0	0.0346154	260	0.146154	1.72884	0.000705574	0	0.111538	0.146154	0.742308	0.567164	0
NP_251657.1	PA2967	PA2967	260	0	-0.0153846	260	0.0153846	1	0.000660045	0	0.0153846	0	0.984615	1	0
NP_251658.1	PA2968	PA2968	260	0	-0.0153846	260	0.0153846	1	0.0132497	0	0.0153846	0	0.984615	1	0
NP_251659.1	PA2969	PA2969	260	0	-0.0153846	260	0.0153846	1	0.00046807	0	0.0153846	0	0.984615	1	0
NP_251660.1	rpmF	PA2970	260	0	-0.0153846	260	0.0153846	1	0.000547176	0	0.0153846	0	0.984615	1	0
NP_251661.1	PA2971	PA2971	260	0	-0.0153846	260	0.0153846	1	0.000730591	0	0.0153846	0	0.984615	1	0
NP_251662.1	PA2972	PA2972	260	0	0.0307692	260	0.0307692	1	0	0	0	0.0307692	0.969231	1
NP_251663.1	PA2973	PA2973	260	0	0.0307692	260	0.0307692	1	0	0	0	0.0307692	0.969231	1
NP_251664.1	PA2974	PA2974	260	0	0.0307692	260	0.0307692	1	0	0	0	0.0307692	0.969231	1
NP_251665.1	rluC	PA2975	260	0	0.0307692	260	0.0307692	1	0	0	0	0.0307692	0.969231	1
NP_251676.1	PA2986	PA2986	260	0	0.142308	260	0.196154	1.55647	0	0	0.0538462	0.196154	0.75	0.784615	0
NP_251677.1	PA2987	PA2987	260	0	0.142308	260	0.196154	1.55647	0	0	0.0538462	0.196154	0.75	0.784615	0
NP_251678.1	PA2988	PA2988	260	0	0.142308	260	0.196154	1.55647	0	0	0.0538462	0.196154	0.75	0.784615	0
NP_251682.1	PA2992	PA2992	260	0	-0.0153846	260	0.0153846	1	0.000547176	0	0.0153846	0	0.984615	1	0
NP_251683.1	PA2993	PA2993	249	0	-0.0160643	249	0.0160643	1	0.000660045	0	0.0160643	0	0.983936	1	0
NP_251684.1	nqrF	PA2994	260	0	-0.0153846	260	0.0153846	1	0.000803244	0	0.0153846	0	0.984615	1	0
NP_251685.1	nqrE	PA2995	260	0	-0.0153846	260	0.0153846	1	0.000669776	0	0.0153846	0	0.984615	1	0
NP_251686.1	nqrD	PA2996	260	0	-0.0153846	260	0.0153846	1	0.000640405	0	0.0153846	0	0.984615	1	0
NP_251687.1	nqrC	PA2997	260	0	-0.0153846	260	0.0153846	1	0.000530909	0	0.0153846	0	0.984615	1	0
NP_251688.1	nqrB	PA2998	260	0	-0.0153846	260	0.0153846	1	0.000500748	0	0.0153846	0	0.984615	1	0
NP_251689.1	nqrA	PA2999	260	0	-0.0153846	260	0.0153846	1	0.000650517	0	0.0153846	0	0.984615	1	0
NP_251690.1	aroP1	PA3000	243	5	0	238	0	0	0.000366631	0.0205761	0	0	1	0	1
NP_251691.1	PA3001	PA3001	260	0	0.142308	260	0.196154	1.55647	0	0	0.0538462	0.196154	0.75	0.784615	0
NP_251692.1	PA3002	PA3002	260	0	0.0307692	260	0.0307692	1	0	0	0	0.0307692	0.969231	1
NP_251693.1	PA3003	PA3003	244	6	0.0210084	238	0.0210084	1	0.0584304	0.0245902	0	0.0210084	0.978992	1	1
NP_251694.1	PA3004	PA3004	260	0	0.142308	260	0.196154	1.55647	0	0	0.0538462	0.196154	0.75	0.784615	0
NP_251695.1	PA3005	PA3005	260	0	0.142308	260	0.196154	1.55647	0	0	0.0538462	0.196154	0.75	0.784615	0
NP_251696.1	psrA	PA3006	260	0	-0.0153846	260	0.0153846	1	0.000705574	0	0.0153846	0	0.984615	1	0
NP_251702.1	PA3012	PA3012	260	0	0.142308	260	0.196154	1.55647	0	0	0.0538462	0.196154	0.75	0.784615	0
NP_251703.1	PA3013	PA3013	260	0	0.0384615	260	0.0384615	1.5	0	0	0	0.0384615	0.961538	1
NP_251704.1	faoA	PA3014	260	0	0.0307692	260	0.0307692	1	0	0	0	0.0307692	0.969231	1
NP_251705.1	PA3015	PA3015	260	0	0.0307692	260	0.0307692	1	0	0	0	0.0307692	0.969231	1
NP_251707.1	PA3017	PA3017	260	0	-0.0153846	260	0.0153846	1	0.000669776	0	0.0153846	0	0.984615	1	0
NP_251709.1	PA3019	PA3019	259	0	-0.166023	259	0.208494	1.84105	0	0	0.208494	0.042471	0.749035	0.830769	0
NP_251713.1	PA3023	PA3023	260	0	-0.0153846	260	0.0153846	1	0.00063048	0	0.0153846	0	0.984615	1	0
NP_251714.1	PA3024	PA3024	258	1	-0.00389105	257	0.136187	3.06334	1	0.00387597	0.136187	0.132296	0.731518	0.507246	0.0276731
NP_251715.1	PA3025	PA3025	260	0	-0.00384615	260	0.134615	3.06334	1	0	0.134615	0.130769	0.734615	0.507246	0
NP_251716.1	PA3026	PA3026	260	0	-0.00384615	260	0.134615	3.06334	1	0	0.134615	0.130769	0.734615	0.507246	0
NP_251721.1	PA3031	PA3031	260	0	0.142308	260	0.196154	1.55647	0	0	0.0538462	0.196154	0.75	0.784615	0
NP_251722.1	PA3032	PA3032	257	1	0.0117188	256	0.136719	1.65568	1	0.00389105	0.125	0.136719	0.738281	0.522388	0.0301887
NP_251725.1	PA3035	PA3035	258	2	0.0273438	256	0.0273438	1	4.17796e-05	0.00775194	0	0.0273438	0.972656	1	1
NP_251726.1	PA3036	PA3036	238	13	0.0266667	225	0.0266667	1	0	0.0546218	0	0.0266667	0.973333	1	1
NP_251727.1	PA3037	PA3037	260	0	0.0307692	260	0.0307692	1	0	0	0	0.0307692	0.969231	1
NP_251729.1	PA3039	PA3039	256	1	0.133333	255	0.192157	1.48239	0	0.00390625	0.0588235	0.192157	0.74902	0.765625	0.0622711
NP_251730.1	PA3040	PA3040	260	0	0.142308	260	0.196154	1.55647	0	0	0.0538462	0.196154	0.75	0.784615	0
NP_251731.1	PA3041	PA3041	260	0	0.142308	260	0.196154	1.55647	0	0	0.0538462	0.196154	0.75	0.784615	0
NP_251732.1	PA3042	PA3042	260	0	0.142308	260	0.196154	1.55647	0	0	0.0538462	0.196154	0.75	0.784615	0
NP_251739.1	PA3049	PA3049	260	0	0.0307692	260	0.0307692	1	0	0	0	0.0307692	0.969231	1
NP_251742.1	PA3052	PA3052	246	1	0.0285714	245	0.0285714	1	2.11507e-05	0.00406504	0	0.0285714	0.971429	1	1
NP_251747.1	PA3057	PA3057	257	1	0.03125	256	0.03125	1	0	0.00389105	0	0.03125	0.96875	1	1
NP_251748.1	PA3058	PA3058	260	0	0.00769231	260	0.0230769	1	0.0500746	0	0.0153846	0.0230769	0.961538	0.6	0
NP_251749.1	pelF	PA3059	257	0	0.0077821	257	0.0233463	1	0.034997	0	0.0155642	0.0233463	0.961089	0.6	0
NP_251750.1	pelE	PA3060	260	3	0.0077821	257	0.0233463	1	1	0.0115385	0.0155642	0.0233463	0.961089	0.6	0.425732
NP_251751.1	pelD	PA3061	260	0	0.00769231	260	0.0230769	1	0.0464509	0	0.0153846	0.0230769	0.961538	0.6	0
NP_251752.1	pelC	PA3062	257	0	0.0077821	257	0.0233463	1	0.0498393	0	0.0155642	0.0233463	0.961089	0.6	0
NP_251753.1	pelB	PA3063	258	3	0.141176	255	0.196078	2.16327	0	0.0116279	0.054902	0.196078	0.74902	0.78125	0.174777
NP_251754.1	pelA	PA3064	226	16	0.171429	210	0.228571	4.002	0	0.0707965	0.0571429	0.228571	0.714286	0.8	0.55336
NP_251758.1	gdhB	PA3068	260	0	0	260	0	0	1	0	0	0	1	0
NP_251759.2	PA3069	PA3069	253	0	0.150198	253	0.201581	1.55647	0	0	0.0513834	0.201581	0.747036	0.796875	0
NP_251766.1	PA3076	PA3076	257	2	0.145098	255	0.196078	1.55647	0	0.0077821	0.0509804	0.196078	0.752941	0.793651	0.132433
NP_251771.1	PA3081	PA3081	258	1	-0.0155642	257	0.0155642	1	0.00233467	0.00387597	0.0155642	0	0.984436	1	0.199379
NP_251772.1	gbt	PA3082	260	0	-0.0153846	260	0.0153846	1	0.000692701	0	0.0153846	0	0.984615	1	0
NP_251783.1	PA3093	PA3093	260	0	0.142308	260	0.196154	1.55647	0	0	0.0538462	0.196154	0.75	0.784615	0
NP_251784.1	PA3094	PA3094	260	0	0.142308	260	0.196154	1.55647	0	0	0.0538462	0.196154	0.75	0.784615	0
NP_251785.1	xcpZ	PA3095	260	1	0.030888	259	0.030888	1	0	0.00384615	0	0.030888	0.969112	1	1
NP_251786.1	xcpY	PA3096	258	0	0.0310078	258	0.0310078	1	0	0	0	0.0310078	0.968992	1
NP_251787.1	xcpX	PA3097	254	0	0.0314961	254	0.0314961	1	0	0	0	0.0314961	0.968504	1
NP_251788.1	xcpW	PA3098	260	1	0.027027	259	0.027027	1	2.11507e-05	0.00384615	0	0.027027	0.972973	1	1
NP_251789.1	xcpV	PA3099	260	0	0.0307692	260	0.0307692	1	0	0	0	0.0307692	0.969231	1
NP_251790.1	xcpU	PA3100	260	0	0.0307692	260	0.0307692	1	2.11507e-05	0	0	0.0307692	0.969231	1
NP_251791.1	xcpT	PA3101	260	0	0.0307692	260	0.0307692	1	0	0	0	0.0307692	0.969231	1
NP_251792.1	xcpS	PA3102	260	0	0.0307692	260	0.0307692	1	0	0	0	0.0307692	0.969231	1
NP_251793.1	xcpR	PA3103	259	0	0.030888	259	0.030888	1	0	0	0	0.030888	0.969112	1
NP_251794.1	xcpP	PA3104	260	0	0.0576923	260	0.161538	2.47917	0.000692701	0	0.103846	0.161538	0.734615	0.608696	0
NP_251795.1	xcpQ	PA3105	260	0	0.0576923	260	0.161538	2.47917	0.000650517	0	0.103846	0.161538	0.734615	0.608696	0
NP_251796.1	PA3106	PA3106	258	3	-0.0117647	255	0.0117647	1	0.000207545	0.0116279	0.0117647	0	0.988235	1	0.497076
NP_251797.1	metZ	PA3107	259	3	-0.015625	256	0.015625	1	0	0.011583	0.015625	0	0.984375	1	0.425721
NP_251798.1	purF	PA3108	260	0	-0.0153846	260	0.0153846	1	0.00063048	0	0.0153846	0	0.984615	1	0
NP_251799.1	PA3109	PA3109	260	0	0	260	0	0	1	0	0	0	1	0
NP_251800.1	PA3110	PA3110	256	1	0	255	0	0	1	0.00390625	0	0	1	0	1
NP_251801.1	PA3111	PA3111	260	0	0	260	0	0	1	0	0	0	1	0
NP_251808.1	leuB	PA3118	240	3	-0.0632911	237	0.168776	1.74588	0	0.0125	0.168776	0.105485	0.725738	0.615385	0.0689555
NP_251810.1	leuD	PA3120	259	1	0.0310078	258	0.0310078	1	2.11507e-05	0.003861	0	0.0310078	0.968992	1	1
NP_251811.1	leuC	PA3121	253	0	0.0316206	253	0.0316206	1	0	0	0	0.0316206	0.968379	1
NP_251816.1	ibpA	PA3126	260	0	0.165385	260	0.211538	1.77212	0	0	0.0461538	0.211538	0.742308	0.820896	0
NP_251822.1	PA3132	PA3132	257	0	0.190661	257	0.225681	2.07809	0	0	0.0350195	0.225681	0.7393	0.865672	0
NP_251823.1	PA3133	PA3133	260	0	0.188462	260	0.223077	2.07809	0	0	0.0346154	0.223077	0.742308	0.865672	0
NP_251824.1	PA3134	PA3134	260	0	0.0307692	260	0.0307692	1	0	0	0	0.0307692	0.969231	1
NP_251828.1	PA3138	PA3138	260	0	0.0307692	260	0.0307692	1	0	0	0	0.0307692	0.969231	1
NP_251829.1	PA3139	PA3139	260	0	0	260	0	0	1	0	0	0	1	0
NP_251838.1	PA3148	PA3148	260	0	0.0307692	260	0.0307692	1	0	0	0	0.0307692	0.969231	1
NP_251851.1	himD	PA3161	260	0	0	260	0	0	1	0	0	0	1	0
NP_251852.1	S1	PA3162	260	0	0.119231	260	0.188462	1.54475	0	0	0.0692308	0.188462	0.742308	0.731343	0
NP_251855.1	hisC2	PA3165	258	0	-0.155039	258	0.205426	2.54359	0	0	0.205426	0.0503876	0.744186	0.80303	0
NP_251858.1	gyrA	PA3168	260	0	0.0307692	260	0.0307692	1	0	0	0	0.0307692	0.969231	1
NP_251867.1	PA3177	PA3177	260	0	0.119231	260	0.188462	1.48239	0	0	0.0692308	0.188462	0.742308	0.731343	0
NP_251869.1	PA3179	PA3179	260	0	0.00384615	260	0.134615	1.65568	1	0	0.130769	0.134615	0.734615	0.507246	0
NP_251873.1	PA3183	PA3183	260	0	-0.0307692	260	0.0307692	1	0	0	0.0307692	0	0.969231	1	0
NP_251874.1	PA3184	PA3184	260	0	0.0307692	260	0.0307692	1	0	0	0	0.0307692	0.969231	1
NP_251876.1	PA3186	PA3186	260	0	0.0192308	260	0.0307692	1	0.000484142	0	0.0115385	0.0307692	0.957692	0.727273	0
NP_251877.1	PA3187	PA3187	259	0	0.00772201	259	0.023166	1	0.045561	0	0.015444	0.023166	0.96139	0.6	0
NP_251878.1	PA3188	PA3188	258	0	0.00775194	258	0.0232558	1	0.0304496	0	0.0155039	0.0232558	0.96124	0.6	0
NP_251879.1	PA3189	PA3189	260	0	0.00769231	260	0.0230769	1	0.0464509	0	0.0153846	0.0230769	0.961538	0.6	0
NP_251880.1	PA3190	PA3190	257	0	0.0272374	257	0.0272374	1	0	0	0	0.0272374	0.972763	1
NP_251882.1	PA3192	PA3192	247	0	0.0121457	247	0.0121457	1	0.00046807	0	0	0.0121457	0.987854	1
NP_251883.1	glk	PA3193	260	0	-0.0115385	260	0.0115385	1	0.00147923	0	0.0115385	0	0.988462	1	0
NP_251884.1	PA3194	PA3194	260	0	-0.0115385	260	0.0115385	1	0.00142282	0	0.0115385	0	0.988462	1	0
NP_251893.1	PA3203	PA3203	260	1	0.146718	259	0.196911	1.55647	0	0.00384615	0.0501931	0.196911	0.752896	0.796875	0.0711734
NP_251894.1	PA3204	PA3204	260	0	0.142308	260	0.196154	1.55647	0	0	0.0538462	0.196154	0.75	0.784615	0
NP_251895.1	PA3205	PA3205	241	5	-0.0127119	236	0.0127119	1	0	0.0207469	0.0127119	0	0.987288	1	0.620074
NP_251900.1	PA3210	PA3210	260	1	0.030888	259	0.030888	1	0	0.00384615	0	0.030888	0.969112	1	1
NP_251907.1	PA3217	PA3217	260	0	0	260	0	0	1	0	0	0	1	0
NP_251915.1	PA3225	PA3225	260	0	0.0461538	260	0.153846	1.88571	0.000846689	0	0.107692	0.153846	0.738462	0.588235	0
NP_251916.1	PA3226	PA3226	260	1	0.0501931	259	0.15444	1.88571	0.000788696	0.00384615	0.104247	0.15444	0.741313	0.597015	0.0355818
NP_251919.1	PA3229	PA3229	260	0	-0.0115385	260	0.0115385	1	0.000680914	0	0.0115385	0	0.988462	1	0
NP_251920.1	PA3230	PA3230	257	0	0.0311284	257	0.0311284	1	0	0	0	0.0311284	0.968872	1
NP_251924.1	PA3234	PA3234	260	0	-0.165385	260	0.207692	1.84105	0	0	0.207692	0.0423077	0.75	0.830769	0
NP_251925.1	PA3235	PA3235	260	0	-0.165385	260	0.207692	1.84105	0	0	0.207692	0.0423077	0.75	0.830769	0
NP_251939.1	PA3249	PA3249	260	0	-0.0153846	260	0.0153846	1	0.000640405	0	0.0153846	0	0.984615	1	0
NP_251940.1	PA3250	PA3250	260	0	0.00384615	260	0.134615	1.65568	1	0	0.130769	0.134615	0.734615	0.507246	0
NP_251941.1	PA3251	PA3251	260	0	0.00384615	260	0.134615	1.65568	1	0	0.130769	0.134615	0.734615	0.507246	0
NP_251942.1	PA3252	PA3252	257	0	0.0077821	257	0.136187	1.65568	1	0	0.128405	0.136187	0.735409	0.514706	0
NP_251943.1	PA3253	PA3253	260	0	0.00384615	260	0.134615	1.65568	1	0	0.130769	0.134615	0.734615	0.507246	0
NP_251944.1	PA3254	PA3254	260	0	0.00384615	260	0.134615	1.65568	1	0	0.130769	0.134615	0.734615	0.507246	0
NP_251945.1	PA3255	PA3255	260	0	0.00384615	260	0.134615	1.65568	1	0	0.130769	0.134615	0.734615	0.507246	0
NP_251946.1	PA3256	PA3256	260	0	0.142308	260	0.196154	1.55647	0	0	0.0538462	0.196154	0.75	0.784615	0
NP_251951.1	PA3261	PA3261	260	0	0.00384615	260	0.134615	1.65568	1	0	0.130769	0.134615	0.734615	0.507246	0
NP_251952.1	PA3262	PA3262	260	0	0.142308	260	0.196154	1.55647	0	0	0.0538462	0.196154	0.75	0.784615	0
NP_251953.1	PA3263	PA3263	260	0	0.0307692	260	0.0307692	1	0	0	0	0.0307692	0.969231	1
NP_251956.1	PA3266	PA3266	260	0	0.0307692	260	0.0307692	1	0	0	0	0.0307692	0.969231	1
NP_251957.1	PA3267	PA3267	258	0	0	258	0	0	1	0	0	0	1	0
NP_251958.1	PA3268	PA3268	256	1	-0.0666667	255	0.168627	1.87531	6.19528e-05	0.00390625	0.168627	0.101961	0.729412	0.623188	0.0226405
NP_251960.1	PA3270	PA3270	260	0	0.142308	260	0.196154	1.55647	0	0	0.0538462	0.196154	0.75	0.784615	0
NP_251963.2	PA3273	PA3273	260	0	0.119231	260	0.188462	1.48239	0	0	0.0692308	0.188462	0.742308	0.731343	0
NP_251964.1	PA3274	PA3274	249	0	0.120482	249	0.188755	1.44906	0	0	0.0682731	0.188755	0.742972	0.734375	0
NP_251965.1	PA3275	PA3275	260	0	0.0307692	260	0.0307692	1	0	0	0	0.0307692	0.969231	1
NP_251966.1	PA3276	PA3276	251	5	0.0203252	246	0.0203252	1	1	0.0199203	0	0.0203252	0.979675	1	1
NP_251969.1	oprP	PA3279	260	0	0.142308	260	0.196154	1.63364	0	0	0.0538462	0.196154	0.75	0.784615	0
NP_251971.1	PA3281	PA3281	260	0	0	260	0	0	1	0	0	0	1	0
NP_251972.1	PA3282	PA3282	260	0	0	260	0	0	1	0	0	0	1	0
NP_251973.1	PA3283	PA3283	260	0	0	260	0	0	1	0	0	0	1	0
NP_251974.1	PA3284	PA3284	260	0	0	260	0	0	1	0	0	0	1	0
NP_251975.1	PA3285	PA3285	260	0	-0.153846	260	0.203846	2.54359	0	0	0.203846	0.05	0.746154	0.80303	0
NP_251976.1	PA3286	PA3286	260	0	-0.153846	260	0.203846	2.54359	0	0	0.203846	0.05	0.746154	0.80303	0
NP_251978.1	PA3288	PA3288	253	0	0.0316206	253	0.0316206	1	0	0	0	0.0316206	0.968379	1
NP_251979.1	PA3289	PA3289	260	0	0.00384615	260	0.134615	1.65568	1	0	0.130769	0.134615	0.734615	0.507246	0
NP_251989.1	fadD1	PA3299	260	0	0.0307692	260	0.0307692	1	0	0	0	0.0307692	0.969231	1
NP_251990.1	PA3300	PA3300	260	1	0.030888	259	0.030888	1	2.11507e-05	0.00384615	0	0.030888	0.969112	1	1
NP_251991.1	PA3301	PA3301	260	0	0.0307692	260	0.0307692	1	0	0	0	0.0307692	0.969231	1
NP_251992.1	PA3302	PA3302	260	0	0.0307692	260	0.0307692	1	0	0	0	0.0307692	0.969231	1
NP_251995.1	PA3305	PA3305	260	0	0.00384615	260	0.134615	1.65568	1	0	0.130769	0.134615	0.734615	0.507246	0
NP_251996.1	PA3306	PA3306	259	0	-0.015444	259	0.015444	1	0.000680914	0	0.015444	0	0.984556	1	0
NP_251997.1	PA3307	PA3307	259	3	-0.015625	256	0.015625	1	0	0.011583	0.015625	0	0.984375	1	0.425721
NP_251998.1	PA3308	PA3308	258	1	0.0311284	257	0.0311284	1	2.11507e-05	0.00387597	0	0.0311284	0.968872	1	1
NP_251999.1	PA3309	PA3309	260	0	0.0153846	260	0.0153846	1.5	0.000349245	0	0	0.0153846	0.984615	1
NP_252001.1	PA3311	PA3311	249	5	-0.00409836	244	0.135246	2.19861	1	0.0200803	0.135246	0.131148	0.733607	0.507692	0.129278
NP_252004.1	phnC2	phnc2	260	0	-0.00384615	260	0.134615	3.06334	1	0	0.134615	0.130769	0.734615	0.507246	0
NP_252008.1	PA3318	PA3318	258	0	-0.0155039	258	0.0155039	1	0.000530909	0	0.0155039	0	0.984496	1	0
NP_252009.1	plcN	PA3319	252	2	0.004	250	0.136	1.45385	1	0.00793651	0.132	0.136	0.732	0.507463	0.0567151
NP_252016.1	clpP2	PA3326	260	0	0.0653846	260	0.165385	2.9321	0.00019	0	0.1	0.165385	0.734615	0.623188	0
NP_252017.1	PA3327	PA3327	256	1	0	255	0	0	1	0.00390625	0	0	1	0	1
NP_252018.1	PA3328	PA3328	257	0	0	257	0	0	1	0	0	0	1	0
NP_252019.1	PA3329	PA3329	243	6	0	237	0	0	0.000207545	0.0246914	0	0	1	0	1
NP_252020.1	PA3330	PA3330	260	0	0	260	0	0	1	0	0	0	1	0
NP_252021.1	PA3331	PA3331	260	0	0.0115385	260	0.0115385	1	0.0304496	0	0	0.0115385	0.988462	1
NP_252022.1	PA3332	PA3332	260	0	0.0115385	260	0.0115385	1	0.0283862	0	0	0.0115385	0.988462	1
NP_252023.1	fabH2	PA3333	258	1	0.0116732	257	0.0116732	1	1	0.00387597	0	0.0116732	0.988327	1	1
NP_252024.1	PA3334	PA3334	260	0	0	260	0	0	1	0	0	0	1	0
NP_252026.1	PA3336	PA3336	260	0	0	260	0	0	1	0	0	0	1	0
NP_252030.1	PA3340	PA3340	250	5	0.0122449	245	0.138776	1.65568	1	0.02	0.126531	0.138776	0.734694	0.523077	0.13649
NP_252031.1	PA3341	PA3341	260	0	0.0307692	260	0.0307692	1	0	0	0	0.0307692	0.969231	1
NP_252032.1	PA3342	PA3342	255	2	0	253	0	0	0.0323082	0.00784314	0	0	1	0	1
NP_252033.1	PA3343	PA3343	260	0	0.00384615	260	0.134615	1.56181	1	0	0.130769	0.134615	0.734615	0.507246	0
NP_252035.1	PA3345	PA3345	260	0	0	260	0	0	1	0	0	0	1	0
NP_252036.1	PA3346	PA3346	233	12	0.0180995	221	0.135747	1.71032	1	0.0515021	0.117647	0.135747	0.746606	0.535714	0.304478
NP_252037.1	PA3347	PA3347	260	0	0.00384615	260	0.134615	1.65568	1	0	0.130769	0.134615	0.734615	0.507246	0
NP_252039.1	PA3349	PA3349	260	0	-0.00384615	260	0.134615	2.67134	1	0	0.134615	0.130769	0.734615	0.507246	0
NP_252040.1	flgA	PA3350	259	1	-0.0155039	258	0.0155039	1	0.000118315	0.003861	0.0155039	0	0.984496	1	0.199382
NP_252041.1	flgM	PA3351	260	0	-0.00384615	260	0.134615	1.75962	1	0	0.134615	0.130769	0.734615	0.507246	0
NP_252042.1	flgN	flgn	259	0	-0.003861	259	0.135135	3.06334	1	0	0.135135	0.131274	0.733591	0.507246	0
NP_252043.1	PA3353	PA3353	258	0	-0.197674	258	0.232558	2.51442	0	0	0.232558	0.0348837	0.732558	0.869565	0
NP_252046.1	PA3356	PA3356	260	0	0.0307692	260	0.0307692	1	0	0	0	0.0307692	0.969231	1
NP_252047.1	dsdA	PA3357	256	1	0.027451	255	0.027451	1	0	0.00390625	0	0.027451	0.972549	1	1
NP_252048.1	PA3358	PA3358	242	0	0.0289256	242	0.0289256	1	0	0	0	0.0289256	0.971074	1
NP_252049.1	PA3359	PA3359	260	0	-0.0153846	260	0.0153846	1	0.000598669	0	0.0153846	0	0.984615	1	0
NP_252050.1	PA3360	PA3360	260	0	-0.0153846	260	0.0153846	1	0.000730591	0	0.0153846	0	0.984615	1	0
NP_252051.1	PA3361	PA3361	260	0	0.0423077	260	0.153846	1.9881	0.00117402	0	0.111538	0.153846	0.734615	0.57971	0
NP_252057.1	PA3367	PA3367	260	0	-0.165385	260	0.207692	1.84105	0	0	0.207692	0.0423077	0.75	0.830769	0
NP_252059.1	PA3369	PA3369	260	1	-0.015444	259	0.015444	1	0.000136543	0.00384615	0.015444	0	0.984556	1	0.199384
NP_252060.1	PA3370	PA3370	260	0	-0.0153846	260	0.0153846	1	0.000611527	0	0.0153846	0	0.984615	1	0
NP_252061.1	PA3371	PA3371	260	0	0.119231	260	0.188462	1.54475	0	0	0.0692308	0.188462	0.742308	0.731343	0
NP_252062.1	PA3372	PA3372	238	0	0.147059	238	0.201681	1.58498	0	0	0.0546218	0.201681	0.743697	0.786885	0
NP_252063.1	PA3373	PA3373	260	0	0.142308	260	0.196154	1.55647	0	0	0.0538462	0.196154	0.75	0.784615	0
NP_252064.1	PA3374	PA3374	255	2	0.150198	253	0.201581	1.55647	0	0.00784314	0.0513834	0.201581	0.747036	0.796875	0.132426
NP_252065.1	PA3375	PA3375	260	0	0.165385	260	0.211538	1.69646	0	0	0.0461538	0.211538	0.742308	0.820896	0
NP_252066.1	phnK	PA3376	260	0	0.142308	260	0.196154	1.55647	0	0	0.0538462	0.196154	0.75	0.784615	0
NP_252067.1	PA3377	PA3377	259	1	0.166667	258	0.213178	1.69646	0	0.003861	0.0465116	0.213178	0.74031	0.820896	0.0766488
NP_252068.1	PA3378	PA3378	260	0	0.142308	260	0.196154	1.55647	0	0	0.0538462	0.196154	0.75	0.784615	0
NP_252069.1	PA3379	PA3379	260	0	0.165385	260	0.211538	1.69646	0	0	0.0461538	0.211538	0.742308	0.820896	0
NP_252070.1	PA3380	PA3380	260	0	0.142308	260	0.196154	1.55647	0	0	0.0538462	0.196154	0.75	0.784615	0
NP_252071.1	PA3381	PA3381	260	0	0.142308	260	0.196154	1.55647	0	0	0.0538462	0.196154	0.75	0.784615	0
NP_252072.1	PA3382	PA3382	259	0	0.146718	259	0.196911	1.55647	0	0	0.0501931	0.196911	0.752896	0.796875	0
NP_252073.1	PA3383	PA3383	260	0	0.142308	260	0.196154	1.55647	0	0	0.0538462	0.196154	0.75	0.784615	0
NP_252074.1	PA3384	PA3384	260	0	0.0346154	260	0.146154	1.5291	0.00124745	0	0.111538	0.146154	0.742308	0.567164	0
NP_252075.1	PA3385	PA3385	260	0	0.165385	260	0.207692	1.85276	0	0	0.0423077	0.207692	0.75	0.830769	0
NP_252076.1	PA3386	PA3386	260	0	0.119231	260	0.188462	1.48239	0	0	0.0692308	0.188462	0.742308	0.731343	0
NP_252077.1	PA3387	PA3387	260	0	-0.00769231	260	0.103846	1.37034	0.0218482	0	0.103846	0.0961538	0.8	0.519231	0
NP_252079.1	PA3390	PA3390	260	0	0.0307692	260	0.0307692	1	0	0	0	0.0307692	0.969231	1
NP_252081.1	PA3391	PA3391	256	0	0.121094	256	0.199219	1.87821	0	0	0.078125	0.199219	0.722656	0.71831	0
NP_252082.1	nosZ	PA3392	259	2	-0.0155642	257	0.0466926	2.375	0.00315287	0.00772201	0.0466926	0.0311284	0.922179	0.6	0.141911
NP_252083.1	nosD	PA3393	260	0	-0.0153846	260	0.05	2.1	1	0	0.05	0.0346154	0.915385	0.590909	0
NP_252084.1	nosF	PA3394	253	0	-0.0158103	253	0.0513834	2.1	0.350044	0	0.0513834	0.0355731	0.913043	0.590909	0
NP_252085.1	nosY	PA3395	260	0	-0.0153846	260	0.05	2.1	0.856478	0	0.05	0.0346154	0.915385	0.590909	0
NP_252086.1	nosL	PA3396	260	0	-0.0153846	260	0.05	2.1	0.842113	0	0.05	0.0346154	0.915385	0.590909	0
NP_252087.1	fpr	PA3397	260	0	-0.169231	260	0.219231	3.06667	0	0	0.219231	0.05	0.730769	0.814286	0
NP_252088.1	PA3398	PA3398	255	8	0	247	0	0	0	0.0313725	0	0	1	0	1
NP_252090.1	PA3400	PA3400	260	0	-0.0153846	260	0.0153846	1	0.00063048	0	0.0153846	0	0.984615	1	0
NP_252091.1	PA3401	PA3401	260	0	-0.188462	260	0.223077	2.28549	0	0	0.223077	0.0346154	0.742308	0.865672	0
NP_252092.1	PA3402	PA3402	260	0	-0.0153846	260	0.0153846	1	0.00063048	0	0.0153846	0	0.984615	1	0
NP_252093.1	PA3403	PA3403	251	0	-0.0159363	251	0.0159363	1	0.000680914	0	0.0159363	0	0.984064	1	0
NP_252095.1	hasE	PA3405	259	3	-0.015625	256	0.015625	1	2.11507e-05	0.011583	0.015625	0	0.984375	1	0.425721
NP_252097.1	hasAp	PA3407	260	0	0.0653846	260	0.165385	1.70833	0.000154162	0	0.1	0.165385	0.734615	0.623188	0
NP_252098.1	hasR	PA3408	257	2	0.0352941	255	0.152941	2.1141	0.49651	0.0077821	0.117647	0.152941	0.729412	0.565217	0.0620438
NP_252100.1	PA3410	PA3410	260	0	-0.0653846	260	0.165385	1.83848	0.0001002	0	0.165385	0.1	0.734615	0.623188	0
NP_252103.1	PA3413	PA3413	260	0	-0.165385	260	0.207692	1.84105	0	0	0.207692	0.0423077	0.75	0.830769	0
NP_252108.1	PA3418	PA3418	260	0	0.00384615	260	0.134615	1.65568	1	0	0.130769	0.134615	0.734615	0.507246	0
NP_252112.1	PA3422	PA3422	260	0	-0.00384615	260	0.134615	3.06334	1	0	0.134615	0.130769	0.734615	0.507246	0
NP_252118.1	PA3428	PA3428	260	0	0.0307692	260	0.0307692	1	0	0	0	0.0307692	0.969231	1
NP_252119.1	PA3429	PA3429	254	0	-0.011811	254	0.137795	3.06334	1	0	0.137795	0.125984	0.73622	0.522388	0
NP_252121.1	PA3431	PA3431	260	0	0.0307692	260	0.0307692	1	0	0	0	0.0307692	0.969231	1
NP_252122.1	PA3432	PA3432	260	0	0.0307692	260	0.0307692	1	0	0	0	0.0307692	0.969231	1
NP_252126.1	PA3436	PA3436	254	2	-0.015873	252	0.015873	1	8.13635e-05	0.00787402	0.015873	0	0.984127	1	0.331579
NP_252130.1	PA3440	PA3440	260	0	-0.0153846	260	0.0153846	1	0.000669776	0	0.0153846	0	0.984615	1	0
NP_252131.1	PA3441	PA3441	260	1	0.146718	259	0.196911	1.63364	0	0.00384615	0.0501931	0.196911	0.752896	0.796875	0.0711734
NP_252132.1	PA3442	PA3442	260	1	0.162162	259	0.208494	1.77212	0	0.00384615	0.046332	0.208494	0.745174	0.818182	0.0766499
NP_252133.1	PA3443	PA3443	260	1	0.162162	259	0.208494	1.77212	0	0.00384615	0.046332	0.208494	0.745174	0.818182	0.0766499
NP_252134.1	PA3444	PA3444	260	2	0.143411	258	0.193798	1.63364	0	0.00769231	0.0503876	0.193798	0.755814	0.793651	0.132444
NP_252135.1	PA3445	PA3445	260	1	0.146718	259	0.196911	1.63364	0	0.00384615	0.0501931	0.196911	0.752896	0.796875	0.0711734
NP_252136.1	PA3446	PA3446	260	2	0.139535	258	0.197674	1.79012	0	0.00769231	0.0581395	0.197674	0.744186	0.772727	0.116848
NP_252141.1	PA3451	PA3451	260	1	0	259	0.131274	0	1	0.00384615	0.131274	0.131274	0.737452	0.5	0.0284647
NP_252142.1	mqoA	PA3452	260	1	-0.150579	259	0.200772	2.54359	0	0.00384615	0.200772	0.0501931	0.749035	0.8	0.0187967
NP_252145.1	PA3455	PA3455	260	1	0.030888	259	0.030888	1	0	0.00384615	0	0.030888	0.969112	1	1
NP_252146.1	PA3456	PA3456	260	1	0.030888	259	0.030888	1	2.11507e-05	0.00384615	0	0.030888	0.969112	1	1
NP_252148.1	PA3458	PA3458	250	7	0.148148	243	0.201646	1.51326	0	0.028	0.0534979	0.201646	0.744856	0.790323	0.343567
NP_252149.1	PA3459	PA3459	256	1	0.152941	255	0.2	1.55647	0	0.00390625	0.0470588	0.2	0.752941	0.809524	0.0766456
NP_252150.1	PA3460	PA3460	256	1	0.129412	255	0.192157	1.48239	0	0.00390625	0.0627451	0.192157	0.745098	0.753846	0.0586072
NP_252151.1	PA3461	PA3461	257	1	0.148438	256	0.199219	1.55647	0	0.00389105	0.0507812	0.199219	0.75	0.796875	0.0711704
NP_252155.1	PA3465	PA3465	260	1	0	259	0.131274	0	1	0.00384615	0.131274	0.131274	0.737452	0.5	0.0284647
NP_252165.1	PA3475	PA3475	260	1	0.030888	259	0.030888	1	0	0.00384615	0	0.030888	0.969112	1	1
NP_252166.1	PA3476	PA3476	260	1	-0.146718	259	0.212355	2.69306	0	0.00384615	0.212355	0.0656371	0.722008	0.763889	0.0177897
NP_252167.1	PA3477	PA3477	260	2	-0.151163	258	0.205426	2.22996	0	0.00769231	0.205426	0.0542636	0.74031	0.791045	0.036094
NP_252168.1	PA3478	PA3478	260	3	-0.159533	257	0.210117	2.39663	0	0.0115385	0.210117	0.0505837	0.7393	0.80597	0.0520559
NP_252169.1	PA3479	PA3479	260	2	0.0542636	258	0.162791	2.21296	0.00178923	0.00769231	0.108527	0.162791	0.728682	0.6	0.0661878
NP_252171.1	PA3481	PA3481	260	0	0.0307692	260	0.0307692	1	0	0	0	0.0307692	0.969231	1
NP_252178.2	PA3488	PA3488	258	4	0.0314961	254	0.0314961	1	0.000516586	0.0155039	0	0.0314961	0.968504	1	1
NP_252204.1	PA3514	PA3514	260	0	0	260	0	0	1	0	0	0	1	0
NP_252205.1	PA3515	PA3515	256	0	0.0703125	256	0.171875	3.04792	0.0001002	0	0.101562	0.171875	0.726562	0.628571	0
NP_252206.1	PA3516	PA3516	260	0	0.0692308	260	0.169231	3.04792	0.000136543	0	0.1	0.169231	0.730769	0.628571	0
NP_252207.1	PA3517	PA3517	253	0	0.0237154	253	0.0434783	1.90476	0.00107031	0	0.0197628	0.0434783	0.936759	0.6875	0
NP_252208.1	PA3518	PA3518	257	1	0.0273438	256	0.046875	1.79167	0.000260699	0.00389105	0.0195312	0.046875	0.933594	0.705882	0.166126
NP_252209.1	PA3519	PA3519	260	0	0.0307692	260	0.0307692	1	0	0	0	0.0307692	0.969231	1
NP_252212.1	mexQ	mexq	256	3	-0.00395257	253	0.13834	4.17445	1	0.0117188	0.13834	0.134387	0.727273	0.507246	0.0780945
NP_252213.1	PA3523	PA3523	259	0	-0.003861	259	0.108108	1.7705	1	0	0.108108	0.104247	0.787645	0.509091	0
NP_252214.1	PA3524	PA3524	260	0	0.0307692	260	0.0307692	1	0	0	0	0.0307692	0.969231	1
NP_252215.1	argG	PA3525	260	0	-0.126923	260	0.196154	1.775	0	0	0.196154	0.0692308	0.734615	0.73913	0
NP_252216.1	PA3526	PA3526	258	0	-0.00387597	258	0.135659	2.67134	1	0	0.135659	0.131783	0.732558	0.507246	0
NP_252219.1	PA3529	PA3529	260	0	0.0307692	260	0.0307692	1	0	0	0	0.0307692	0.969231	1
NP_252220.1	PA3530	PA3530	260	0	-0.0192308	260	0.146154	1.88333	0.263675	0	0.146154	0.126923	0.726923	0.535211	0
NP_252221.1	PA3531	PA3531	260	0	0.00384615	260	0.134615	1.65568	1	0	0.130769	0.134615	0.734615	0.507246	0
NP_252225.1	PA3535	PA3535	256	1	0.0156863	255	0.117647	1.97569	0.0152925	0.00390625	0.101961	0.117647	0.780392	0.535714	0.0368977
NP_252227.1	argF	PA3537	260	0	0	260	0	0	1	0	0	0	1	0
NP_252228.1	PA3538	PA3538	260	0	0	260	0	0	1	0	0	0	1	0
NP_252230.1	PA3540	PA3540	260	0	0.165385	260	0.219231	1.94432	0	0	0.0538462	0.219231	0.726923	0.802817	0
NP_252231.1	PA3541	PA3541	260	3	0.163424	257	0.217899	1.9956	0	0.0115385	0.0544747	0.217899	0.727626	0.8	0.17479
NP_252232.1	alg44	PA3542	260	0	0.157692	260	0.215385	1.9956	0	0	0.0576923	0.215385	0.726923	0.788732	0
NP_252233.1	PA3543	PA3543	256	4	0.166667	252	0.222222	1.9956	0	0.015625	0.0555556	0.222222	0.722222	0.8	0.219512
NP_252234.1	PA3544	PA3544	260	0	0.157692	260	0.215385	1.9956	0	0	0.0576923	0.215385	0.726923	0.788732	0
NP_252235.1	PA3545	PA3545	257	5	0.146825	252	0.202381	1.94432	0	0.0194553	0.0555556	0.202381	0.742063	0.784615	0.259366
NP_252236.1	PA3546	PA3546	260	0	0.157692	260	0.215385	1.9956	0	0	0.0576923	0.215385	0.726923	0.788732	0
NP_252237.1	PA3547	PA3547	259	1	0.155039	258	0.213178	1.9956	0	0.003861	0.0581395	0.213178	0.728682	0.785714	0.0622737
NP_252238.1	PA3548	PA3548	260	0	0.165385	260	0.219231	2.02125	0	0	0.0538462	0.219231	0.726923	0.802817	0
NP_252239.1	PA3549	PA3549	259	2	0.167315	257	0.22179	2.02125	0	0.00772201	0.0544747	0.22179	0.723735	0.802817	0.124155
NP_252240.1	PA3550	PA3550	247	16	0.168831	231	0.220779	2.00842	0	0.0647773	0.0519481	0.220779	0.727273	0.809524	0.554955
NP_252241.1	PA3551	PA3551	260	0	0.157692	260	0.215385	1.9956	0	0	0.0576923	0.215385	0.726923	0.788732	0
NP_252242.1	PA3552	PA3552	260	0	0.0192308	260	0.05	1.70833	0.00146495	0	0.0307692	0.05	0.919231	0.619048	0
NP_252243.1	PA3553	PA3553	260	0	0.0192308	260	0.05	1.70833	0.00145147	0	0.0307692	0.05	0.919231	0.619048	0
NP_252244.1	PA3554	PA3554	260	0	0.0192308	260	0.05	1.70833	0.00127573	0	0.0307692	0.05	0.919231	0.619048	0
NP_252245.1	PA3555	PA3555	260	0	0.0192308	260	0.05	1.70833	0.00146495	0	0.0307692	0.05	0.919231	0.619048	0
NP_252246.1	PA3556	PA3556	260	0	0.0192308	260	0.05	1.70833	0.00145147	0	0.0307692	0.05	0.919231	0.619048	0
NP_252247.1	PA3557	PA3557	260	0	0.0192308	260	0.05	1.70833	0.00126196	0	0.0307692	0.05	0.919231	0.619048	0
NP_252248.1	PA3558	PA3558	257	0	0.0194553	257	0.0505837	1.70833	0.00107031	0	0.0311284	0.0505837	0.918288	0.619048	0
NP_252249.1	PA3559	PA3559	260	1	0.019305	259	0.0501931	1.70833	0.00319533	0.00384615	0.030888	0.0501931	0.918919	0.619048	0.110731
NP_252255.1	PA3565	PA3565	257	0	0	257	0	0	1	0	0	0	1	0
NP_252257.1	PA3567	PA3567	260	0	-0.0153846	260	0.0153846	1	0.000650517	0	0.0153846	0	0.984615	1	0
NP_252262.1	PA3572	PA3572	260	0	0.00384615	260	0.134615	1.65568	1	0	0.130769	0.134615	0.734615	0.507246	0
NP_252263.1	PA3573	PA3573	259	0	0.030888	259	0.030888	1	2.11507e-05	0	0	0.030888	0.969112	1
NP_252264.1	PA3574	PA3574	243	3	0.141667	240	0.2	1.50708	0	0.0123457	0.0583333	0.2	0.741667	0.774194	0.174672
NP_252271.1	glpF	PA3581	256	2	0.00787402	254	0.137795	2.1044	1	0.0078125	0.129921	0.137795	0.732283	0.514706	0.0567218
NP_252272.1	glpK	PA3582	260	0	0.00384615	260	0.134615	1.65568	1	0	0.130769	0.134615	0.734615	0.507246	0
NP_252273.1	glpR	PA3583	259	1	-0.193798	258	0.232558	3.18773	0	0.003861	0.232558	0.0387597	0.728682	0.857143	0.0163312
NP_252274.1	glpD	PA3584	260	0	0.165385	260	0.219231	2.98104	0	0	0.0538462	0.219231	0.726923	0.802817	0
NP_252277.1	metR	PA3587	253	2	0	251	0	0	0.00244558	0.00790514	0	0	1	0	1
NP_252278.1	PA3588	PA3588	260	1	0.003861	259	0.135135	1.65568	1	0.00384615	0.131274	0.135135	0.733591	0.507246	0.0284647
NP_252279.1	PA3589	PA3589	260	0	0.00384615	260	0.134615	1.65568	1	0	0.130769	0.134615	0.734615	0.507246	0
NP_252280.1	PA3590	PA3590	260	0	-0.00384615	260	0.134615	2.40694	1	0	0.134615	0.130769	0.734615	0.507246	0
NP_252281.1	PA3591	PA3591	245	0	0.0122449	245	0.138776	1.6819	1	0	0.126531	0.138776	0.734694	0.523077	0
NP_252282.1	PA3592	PA3592	259	2	0	257	0.128405	0	1	0.00772201	0.128405	0.128405	0.743191	0.5	0.0567266
NP_252283.1	PA3593	PA3593	259	0	0.003861	259	0.135135	1.65568	1	0	0.131274	0.135135	0.733591	0.507246	0
NP_252284.1	PA3594	PA3594	255	2	-0.0158103	253	0.0158103	1	2.11507e-05	0.00784314	0.0158103	0	0.98419	1	0.331586
NP_252285.1	PA3595	PA3595	247	0	0	247	0	0	1	0	0	0	1	0
NP_252286.1	PA3596	PA3596	259	0	-0.015444	259	0.015444	1	0.000547176	0	0.015444	0	0.984556	1	0
NP_252287.1	PA3597	PA3597	260	0	-0.0153846	260	0.0153846	1	0.000640405	0	0.0153846	0	0.984615	1	0
NP_252289.1	PA3599	PA3599	260	0	-0.00384615	260	0.134615	3.06334	1	0	0.134615	0.130769	0.734615	0.507246	0
NP_252292.1	PA3602	PA3602	257	1	0.03125	256	0.03125	1	0	0.00389105	0	0.03125	0.96875	1	1
NP_252294.1	PA3604	PA3604	260	1	0	259	0	0	0.061908	0.00384615	0	0	1	0	1
NP_252295.1	PA3605	PA3605	246	5	0.033195	241	0.033195	1	0.00113019	0.0203252	0	0.033195	0.966805	1	1
NP_252297.1	potA	PA3607	251	10	0.0248963	241	0.0248963	1	0.000366631	0.0398406	0	0.0248963	0.975104	1	1
NP_252298.1	potB	PA3608	256	0	0.0234375	256	0.0234375	1	2.11507e-05	0	0	0.0234375	0.976562	1
NP_252299.1	potC	PA3609	259	1	0.0310078	258	0.0310078	1	0.000295908	0.003861	0	0.0310078	0.968992	1	1
NP_252300.1	PA3610	PA3610	255	0	0	255	0.133333	0	1	0	0.133333	0.133333	0.733333	0.5	0
NP_252301.1	PA3611	PA3611	260	1	0.138996	259	0.19305	1.55647	0	0.00384615	0.0540541	0.19305	0.752896	0.78125	0.0664273
NP_252302.1	PA3612	PA3612	245	6	0.146444	239	0.200837	1.50095	0	0.0244898	0.0543933	0.200837	0.74477	0.786885	0.310457
NP_252311.1	PA3621	PA3621	260	0	0.0307692	260	0.0307692	1	0	0	0	0.0307692	0.969231	1
NP_252312.1	rpoS	PA3622	259	0	0.003861	259	0.135135	1.94103	1	0	0.131274	0.135135	0.733591	0.507246	0
NP_252317.1	ygbB	PA3627	260	0	-0.165385	260	0.207692	1.84105	0	0	0.207692	0.0423077	0.75	0.830769	0
NP_252321.1	PA3631	PA3631	260	0	0.0307692	260	0.0307692	1	0	0	0	0.0307692	0.969231	1
NP_252322.1	PA3632	PA3632	260	0	0.0307692	260	0.0307692	1	0	0	0	0.0307692	0.969231	1
NP_252328.1	PA3638	PA3638	260	0	0	260	0	0	1	0	0	0	1	0
NP_252329.1	PA3639	PA3639	260	0	0	260	0	0	1	0	0	0	1	0
NP_252331.1	PA3641	PA3641	260	0	-0.161538	260	0.211538	3.05641	0	0	0.211538	0.05	0.738462	0.808824	0
NP_252332.1	rnhB	PA3642	260	0	0	260	0	0	1	0	0	0	1	0
NP_252333.1	lpxB	PA3643	260	0	0	260	0	0	1	0	0	0	1	0
NP_252334.1	lpxA	PA3644	260	0	0	260	0	0	1	0	0	0	1	0
NP_252335.1	fabZ	PA3645	260	0	0	260	0	0	1	0	0	0	1	0
NP_252338.1	opr86	PA3648	226	5	0	221	0	0	8.13635e-05	0.0221239	0	0	1	0	1
NP_252339.1	PA3649	PA3649	258	2	0.121094	256	0.1875	1.53178	0	0.00775194	0.0664062	0.1875	0.746094	0.738462	0.104532
NP_252341.1	cdsA	PA3651	260	0	-0.0153846	260	0.0153846	1	0.000560083	0	0.0153846	0	0.984615	1	0
NP_252345.1	PA3655	PA3655	260	0	-0.0153846	260	0.0153846	1	0.000516586	0	0.0153846	0	0.984615	1	0
NP_252352.1	PA3662	PA3662	260	0	0.0307692	260	0.0307692	1	0	0	0	0.0307692	0.969231	1
NP_252360.1	PA3670	PA3670	260	0	0	260	0	0	1	0	0	0	1	0
NP_252366.1	PA3676	PA3676	258	0	0.0310078	258	0.0310078	1	0	0	0	0.0310078	0.968992	1
NP_252367.1	PA3677	PA3677	260	0	0.0307692	260	0.0307692	1	2.11507e-05	0	0	0.0307692	0.969231	1
NP_252368.1	PA3678	PA3678	260	0	0.0307692	260	0.0307692	1	0	0	0	0.0307692	0.969231	1
NP_252377.1	PA3687	PA3687	239	4	0.0553191	235	0.165957	2.32875	0.00156805	0.0167364	0.110638	0.165957	0.723404	0.6	0.131395
NP_252378.1	PA3688	PA3688	260	0	0.00384615	260	0.134615	1.65568	1	0	0.130769	0.134615	0.734615	0.507246	0
NP_252381.1	PA3691	PA3691	256	0	0.121094	256	0.191406	1.50095	0	0	0.0703125	0.191406	0.738281	0.731343	0
NP_252382.1	PA3692	PA3692	260	0	0.119231	260	0.188462	1.48239	0	0	0.0692308	0.188462	0.742308	0.731343	0
NP_252387.1	PA3697	PA3697	260	0	0	260	0	0	1	0	0	0	1	0
NP_252390.1	PA3700	PA3700	260	0	0	260	0	0	1	0	0	0	1	0
NP_252399.1	PA3710	PA3710	256	0	0.144531	256	0.199219	1.55647	0	0	0.0546875	0.199219	0.746094	0.784615	0
NP_252400.1	PA3711	PA3711	260	0	0.0307692	260	0.0307692	1	0	0	0	0.0307692	0.969231	1
NP_252402.1	PA3713	PA3713	252	2	0	250	0	0	0.0253119	0.00793651	0	0	1	0	1
NP_252406.1	PA3717	PA3717	260	0	0.0307692	260	0.0307692	1	0	0	0	0.0307692	0.969231	1
NP_252408.1	PA3719	PA3719	260	0	-0.0153846	260	0.119231	2.78502	0.00987192	0	0.119231	0.103846	0.776923	0.534483	0
NP_252410.1	PA3721	PA3721	260	0	-0.0153846	260	0.119231	2.28294	0.00521542	0	0.119231	0.103846	0.776923	0.534483	0
NP_252411.1	PA3722	PA3722	260	0	-0.165385	260	0.207692	1.84105	0	0	0.207692	0.0423077	0.75	0.830769	0
NP_252413.1	PA3724	PA3724	260	0	-0.134615	260	0.203846	2.18413	0	0	0.203846	0.0692308	0.726923	0.746479	0
NP_252418.1	PA3729	PA3729	259	0	0.030888	259	0.030888	1	0	0	0	0.030888	0.969112	1
NP_252419.1	PA3730	PA3730	260	0	0.0307692	260	0.0307692	1	0	0	0	0.0307692	0.969231	1
NP_252420.1	PA3731	PA3731	260	0	0.142308	260	0.196154	1.63364	0	0	0.0538462	0.196154	0.75	0.784615	0
NP_252422.1	PA3733	PA3733	260	0	0.142308	260	0.196154	1.63364	0	0	0.0538462	0.196154	0.75	0.784615	0
NP_252423.1	PA3734	PA3734	258	2	0.140625	256	0.195312	1.55647	0	0.00775194	0.0546875	0.195312	0.75	0.78125	0.124151
NP_252429.1	PA3740	PA3740	258	0	0	258	0.131783	0	1	0	0.131783	0.131783	0.736434	0.5	0
NP_252431.1	L19	PA3742	260	0	-0.0153846	260	0.0153846	1	0.000640405	0	0.0153846	0	0.984615	1	0
NP_252432.1	trmD	PA3743	260	0	-0.0153846	260	0.0153846	1	0.000680914	0	0.0153846	0	0.984615	1	0
NP_252433.1	rimM	PA3744	260	0	-0.0153846	260	0.0153846	1	0.000640405	0	0.0153846	0	0.984615	1	0
NP_252434.1	S16	PA3745	260	0	-0.0153846	260	0.0153846	1	0.000640405	0	0.0153846	0	0.984615	1	0
NP_252435.1	ffh	PA3746	250	0	0.008	250	0.024	1	0.0298007	0	0.016	0.024	0.96	0.6	0
NP_252436.1	PA3747	PA3747	260	1	0.027027	259	0.027027	1	0	0.00384615	0	0.027027	0.972973	1	1
NP_252437.1	PA3748	PA3748	260	0	0.00769231	260	0.0230769	1	0.0558066	0	0.0153846	0.0230769	0.961538	0.6	0
NP_252438.1	PA3749	PA3749	257	0	0	257	0	0	1	0	0	0	1	0
NP_252451.1	PA3762	PA3762	260	0	0.142308	260	0.196154	1.55647	0	0	0.0538462	0.196154	0.75	0.784615	0
NP_252458.1	guaA	PA3769	260	0	-0.0153846	260	0.0153846	1	0.000718758	0	0.0153846	0	0.984615	1	0
NP_252459.1	guaB	PA3770	260	0	-0.0153846	260	0.0153846	1	0.000619579	0	0.0153846	0	0.984615	1	0
NP_252460.1	PA3771	PA3771	260	0	0.00769231	260	0.0230769	1	0.0556442	0	0.0153846	0.0230769	0.961538	0.6	0
NP_252471.1	PA3782	PA3782	260	0	0.119231	260	0.188462	1.54475	0	0	0.0692308	0.188462	0.742308	0.731343	0
NP_252472.1	PA3783	PA3783	260	0	-0.0153846	260	0.0153846	1	0.000383924	0	0.0153846	0	0.984615	1	0
NP_252475.1	PA3786	PA3786	260	3	0.00389105	257	0.136187	1.65568	1	0.0115385	0.132296	0.136187	0.731518	0.507246	0.0802206
NP_252482.1	PA3793	PA3793	255	4	0.151394	251	0.203187	1.55647	0	0.0156863	0.0517928	0.203187	0.74502	0.796875	0.232461
NP_252483.1	PA3794	PA3794	260	0	0.142308	260	0.196154	1.55647	0	0	0.0538462	0.196154	0.75	0.784615	0
NP_252484.1	PA3795	PA3795	260	0	0.142308	260	0.196154	1.55647	0	0	0.0538462	0.196154	0.75	0.784615	0
NP_252487.1	PA3798	PA3798	260	0	-0.0153846	260	0.0153846	1	0.000669776	0	0.0153846	0	0.984615	1	0
NP_252488.1	PA3799	PA3799	260	0	0	260	0	0	1	0	0	0	1	0
NP_252497.1	PA3808	PA3808	260	0	-0.0269231	260	0.0307692	1	0.000136543	0	0.0307692	0.00384615	0.965385	0.888889	0
NP_252498.1	PA3809	PA3809	260	0	-0.0269231	260	0.0307692	1	0.000154162	0	0.0307692	0.00384615	0.965385	0.888889	0
NP_252499.1	PA3810	PA3810	259	2	0.0350195	257	0.0350195	1.25	0	0.00772201	0	0.0350195	0.964981	1	1
NP_252500.1	PA3811	PA3811	260	0	0.0346154	260	0.0346154	1.25	0	0	0	0.0346154	0.965385	1
NP_252501.1	iscA	PA3812	260	0	0.0346154	260	0.0346154	1.25	0	0	0	0.0346154	0.965385	1
NP_252502.1	iscU	PA3813	260	0	0.0346154	260	0.0346154	1.25	0	0	0	0.0346154	0.965385	1
NP_252503.1	iscS	PA3814	260	0	0.0346154	260	0.0346154	1.25	0	0	0	0.0346154	0.965385	1
NP_252504.1	iscR	PA3815	260	1	0.030888	259	0.030888	1	0	0.00384615	0	0.030888	0.969112	1	1
NP_252508.1	PA3819	PA3819	260	1	0.142857	259	0.196911	1.55647	0	0.00384615	0.0540541	0.196911	0.749035	0.784615	0.0664273
NP_252509.1	PA3820	PA3820	260	0	0.0307692	260	0.0307692	1	0	0	0	0.0307692	0.969231	1
NP_252510.1	PA3821	PA3821	260	0	0.0307692	260	0.0307692	1	0	0	0	0.0307692	0.969231	1
NP_252511.1	PA3822	PA3822	260	0	0	260	0	0	1	0	0	0	1	0
NP_252512.1	PA3823	PA3823	260	0	-0.0153846	260	0.0153846	1	0.000650517	0	0.0153846	0	0.984615	1	0
NP_252515.1	PA3826	PA3826	260	0	0.0307692	260	0.0307692	1	2.11507e-05	0	0	0.0307692	0.969231	1
NP_252516.1	PA3827	PA3827	260	0	0.0307692	260	0.0307692	1	0	0	0	0.0307692	0.969231	1
NP_252517.1	PA3828	PA3828	259	0	0.030888	259	0.030888	1	0	0	0	0.030888	0.969112	1
NP_252522.1	PA3833	PA3833	260	0	0.00384615	260	0.134615	1.65568	1	0	0.130769	0.134615	0.734615	0.507246	0
NP_252524.1	PA3835	PA3835	253	0	0.0316206	253	0.0316206	1	0	0	0	0.0316206	0.968379	1
NP_252530.1	exoS	PA3841	240	7	0.158798	233	0.23176	3.34259	0	0.0291667	0.0729614	0.23176	0.695279	0.760563	0.285589
NP_252531.1	PA3842	PA3842	260	0	-0.130769	260	0.207692	3.01333	0	0	0.207692	0.0769231	0.715385	0.72973	0
NP_252545.1	PA3856	PA3856	258	1	0.140078	257	0.194553	1.55647	0	0.00387597	0.0544747	0.194553	0.750973	0.78125	0.0664254
NP_252547.1	PA3858	PA3858	260	0	0.00384615	260	0.134615	1.65568	1	0	0.130769	0.134615	0.734615	0.507246	0
NP_252551.1	PA3862	PA3862	260	0	0	260	0	0	1	0	0	0	1	0
NP_252552.1	PA3863	PA3863	259	0	0	259	0	0	1	0	0	0	1	0
NP_252553.1	PA3864	PA3864	260	0	0	260	0	0	1	0	0	0	1	0
NP_252555.1	PA3866	PA3866	93	6	0.0229885	87	0.149425	1.21667	0.0639717	0.0645161	0.126437	0.149425	0.724138	0.541667	0.337864
NP_252556.1	PA3867	PA3867	78	5	0	73	0	0	0	0.0641026	0	0	1	0	1
NP_252557.1	PA3868	PA3868	97	5	0.0434783	92	0.0434783	1	0.00779477	0.0515464	0	0.0434783	0.956522	1	1
NP_252558.1	PA3869	PA3869	97	5	0.228261	92	0.23913	2.00417	0	0.0515464	0.0108696	0.23913	0.75	0.956522	0.825853
NP_252559.1	PA3870	PA3870	260	0	0	260	0	0	1	0	0	0	1	0
NP_252560.1	PA3871	PA3871	260	0	0	260	0	0	1	0	0	0	1	0
NP_252561.1	narI	PA3872	260	0	0.138462	260	0.215385	3.5375	0	0	0.0769231	0.215385	0.707692	0.736842	0
NP_252562.1	narJ	PA3873	260	0	0.138462	260	0.215385	3.5375	0	0	0.0769231	0.215385	0.707692	0.736842	0
NP_252563.1	narH	PA3874	257	1	0.140625	256	0.214844	3.5375	0	0.00389105	0.0742188	0.214844	0.710938	0.743243	0.0498151
NP_252564.1	narG	PA3875	260	0	0.138462	260	0.215385	3.5375	0	0	0.0769231	0.215385	0.707692	0.736842	0
NP_252565.1	narK2	PA3876	260	0	0.138462	260	0.215385	3.5375	0	0	0.0769231	0.215385	0.707692	0.736842	0
NP_252566.1	narK1	PA3877	259	0	0.138996	259	0.216216	3.5375	0	0	0.0772201	0.216216	0.706564	0.736842	0
NP_252567.1	narX	PA3878	258	0	-0.0155039	258	0.0503876	1.5	0.647626	0	0.0503876	0.0348837	0.914729	0.590909	0
NP_252568.1	narL	PA3879	260	0	-0.0153846	260	0.05	1.5	0.931732	0	0.05	0.0346154	0.915385	0.590909	0
NP_252569.1	PA3880	PA3880	260	0	0.0307692	260	0.0307692	1	0	0	0	0.0307692	0.969231	1
NP_252574.1	tpbA	PA3885	260	0	-0.0230769	260	0.119231	1.62034	0.00192135	0	0.119231	0.0961538	0.784615	0.553571	0
NP_252576.1	PA3887	PA3887	258	1	0.182879	257	0.217899	1.81573	0	0.00387597	0.0350195	0.217899	0.747082	0.861538	0.099651
NP_252577.1	PA3888	PA3888	256	0	0.121094	256	0.191406	1.48239	0	0	0.0703125	0.191406	0.738281	0.731343	0
NP_252578.1	PA3889	PA3889	256	0	0.128906	256	0.191406	1.48239	0	0	0.0625	0.191406	0.746094	0.753846	0
NP_252579.1	PA3890	PA3890	259	1	0.120155	258	0.186047	1.48239	0	0.003861	0.0658915	0.186047	0.748062	0.738462	0.0553529
NP_252580.1	PA3891	PA3891	260	0	0.119231	260	0.188462	1.48239	0	0	0.0692308	0.188462	0.742308	0.731343	0
NP_252581.1	PA3892	PA3892	249	1	0.0322581	248	0.0322581	1	2.11507e-05	0.00401606	0	0.0322581	0.967742	1	1
NP_252587.1	PA3898	PA3898	260	0	0	260	0	0	1	0	0	0	1	0
NP_252588.1	PA3899	PA3899	260	0	-0.0653846	260	0.165385	1.87531	0.000118315	0	0.165385	0.1	0.734615	0.623188	0
NP_252589.1	PA3900	PA3900	257	2	-0.054902	255	0.156863	1.87073	6.19528e-05	0.0077821	0.156863	0.101961	0.741176	0.606061	0.047266
NP_252591.1	ivy	ivy	260	0	0.142308	260	0.196154	1.55647	0	0	0.0538462	0.196154	0.75	0.784615	0
NP_252593.1	PA3904	PA3904	260	0	-0.00769231	260	0.103846	1.37034	0.0208006	0	0.103846	0.0961538	0.8	0.519231	0
NP_252594.1	PA3905	PA3905	260	0	-0.00769231	260	0.103846	1.37034	0.0207239	0	0.103846	0.0961538	0.8	0.519231	0
NP_252595.1	PA3906	PA3906	260	0	-0.00769231	260	0.103846	1.37034	0.0210794	0	0.103846	0.0961538	0.8	0.519231	0
NP_252596.1	PA3907	PA3907	258	2	-0.0078125	256	0.105469	1.37034	0.00809508	0.00775194	0.105469	0.0976562	0.796875	0.519231	0.0684675
NP_252597.1	PA3908	PA3908	260	0	-0.00769231	260	0.103846	1.37034	0.0207272	0	0.103846	0.0961538	0.8	0.519231	0
NP_252601.1	PA3912	PA3912	259	0	0	259	0	0	1	0	0	0	1	0
NP_252608.1	PA3919	PA3919	260	0	0.0307692	260	0.0307692	1	0	0	0	0.0307692	0.969231	1
NP_252609.1	PA3920	PA3920	260	0	0.0653846	260	0.165385	2.49559	0.0001002	0	0.1	0.165385	0.734615	0.623188	0
NP_252610.1	PA3921	PA3921	258	4	0.011811	254	0.137795	1.65568	1	0.0155039	0.125984	0.137795	0.73622	0.522388	0.109577
NP_252614.1	PA3925	PA3925	260	0	0	260	0	0	1	0	0	0	1	0
NP_252618.1	PA3929	PA3929	260	0	0.0538462	260	0.169231	2.55769	0.000172086	0	0.115385	0.169231	0.715385	0.594595	0
NP_252619.1	cioA	PA3930	260	0	0.0538462	260	0.169231	2.55769	0.000207545	0	0.115385	0.169231	0.715385	0.594595	0
NP_252620.1	PA3931	PA3931	260	0	0.142308	260	0.196154	1.63364	0	0	0.0538462	0.196154	0.75	0.784615	0
NP_252622.1	PA3933	PA3933	259	3	0.03125	256	0.03125	1	8.13635e-05	0.011583	0	0.03125	0.96875	1	1
NP_252623.1	PA3934	PA3934	258	1	0.116732	257	0.18677	1.54475	0	0.00387597	0.0700389	0.18677	0.743191	0.727273	0.0524383
NP_252625.1	PA3936	PA3936	258	0	-0.00387597	258	0.135659	3.06334	1	0	0.135659	0.131783	0.732558	0.507246	0
NP_252628.1	PA3939	PA3939	256	2	0.0275591	254	0.0275591	1	0.0001002	0.0078125	0	0.0275591	0.972441	1	1
NP_252629.1	PA3940	PA3940	260	0	0.142308	260	0.196154	1.55647	0	0	0.0538462	0.196154	0.75	0.784615	0
NP_252634.1	PA3945	PA3945	256	1	0.0156863	255	0.137255	1.34432	1	0.00390625	0.121569	0.137255	0.741176	0.530303	0.0311317
NP_252635.1	rocS1	PA3946	252	5	0.00404858	247	0.137652	1.45385	1	0.0198413	0.133603	0.137652	0.728745	0.507463	0.129306
NP_252637.1	rocA1	PA3948	248	0	0	248	0	0	1	0	0	0	1	0
NP_252640.1	PA3951	PA3951	260	0	-0.165385	260	0.207692	1.84105	0	0	0.207692	0.0423077	0.75	0.830769	0
NP_252641.2	PA3952	PA3952	260	0	0.111538	260	0.184615	1.89385	0	0	0.0730769	0.184615	0.742308	0.716418	0
NP_252643.1	PA3954	PA3954	260	0	-0.0153846	260	0.0153846	1	0.000730591	0	0.0153846	0	0.984615	1	0
NP_252645.1	PA3956	PA3956	255	0	-0.0117647	255	0.133333	2.24028	1	0	0.133333	0.121569	0.745098	0.523077	0
NP_252646.1	PA3957	PA3957	260	0	0.00384615	260	0.134615	1.65568	1	0	0.130769	0.134615	0.734615	0.507246	0
NP_252651.1	PA3962	PA3962	260	0	0.142308	260	0.196154	1.55647	0	0	0.0538462	0.196154	0.75	0.784615	0
NP_252654.1	PA3965	PA3965	260	0	0.0307692	260	0.0307692	1	0	0	0	0.0307692	0.969231	1
NP_252655.1	PA3966	PA3966	260	0	0.0307692	260	0.0307692	1	0	0	0	0.0307692	0.969231	1
NP_252659.1	amn	PA3970	260	0	0.0307692	260	0.0307692	1	0	0	0	0.0307692	0.969231	1
NP_252660.1	PA3971	PA3971	257	0	0.0311284	257	0.0311284	1	0	0	0	0.0311284	0.968872	1
NP_252661.1	PA3972	PA3972	249	1	0.0282258	248	0.0282258	1	0.000500748	0.00401606	0	0.0282258	0.971774	1	1
NP_252662.1	PA3973	PA3973	260	0	0.0307692	260	0.0307692	1	0	0	0	0.0307692	0.969231	1
NP_252663.1	ladS	PA3974	243	1	0	242	0	0	0.0185328	0.00411523	0	0	1	0	1
NP_252672.1	PA3983	PA3983	258	1	-0.0155642	257	0.0155642	1	0.000154162	0.00387597	0.0155642	0	0.984436	1	0.199379
NP_252681.1	PA3992	PA3992	257	1	0.140625	256	0.195312	1.55647	0	0.00389105	0.0546875	0.195312	0.75	0.78125	0.0664245
NP_252684.1	PA3995	PA3995	255	1	0.023622	254	0.023622	1	0.0001002	0.00392157	0	0.023622	0.976378	1	1
NP_252685.1	lis	PA3996	260	0	0	260	0	0	1	0	0	0	1	0
NP_252690.1	sltB1	PA4001	259	2	0.143969	257	0.198444	1.55647	0	0.00772201	0.0544747	0.198444	0.747082	0.784615	0.124155
NP_252698.1	PA4009	PA4009	260	0	0.0307692	260	0.0307692	1	0	0	0	0.0307692	0.969231	1
NP_252699.1	PA4010	PA4010	260	1	0.015444	259	0.030888	1	0.00707053	0.00384615	0.015444	0.030888	0.953668	0.666667	0.199384
NP_252700.1	PA4011	PA4011	260	0	0.0153846	260	0.0307692	1	0.00232107	0	0.0153846	0.0307692	0.953846	0.666667	0
NP_252701.1	PA4012	PA4012	260	0	-0.00384615	260	0.134615	3.06334	1	0	0.134615	0.130769	0.734615	0.507246	0
NP_252702.1	PA4013	PA4013	260	0	-0.00384615	260	0.134615	2.67134	1	0	0.134615	0.130769	0.734615	0.507246	0
NP_252703.1	PA4014	PA4014	260	0	-0.00384615	260	0.134615	3.06334	1	0	0.134615	0.130769	0.734615	0.507246	0
NP_252704.1	PA4015	PA4015	260	0	-0.0153846	260	0.0153846	1	0.000619579	0	0.0153846	0	0.984615	1	0
NP_252706.1	PA4017	PA4017	260	0	0.142308	260	0.196154	1.55647	0	0	0.0538462	0.196154	0.75	0.784615	0
NP_252710.1	PA4021	PA4021	260	0	0.00769231	260	0.0230769	1	0.0567154	0	0.0153846	0.0230769	0.961538	0.6	0
NP_252711.1	PA4022	PA4022	260	0	-0.0153846	260	0.0153846	1	0.000660045	0	0.0153846	0	0.984615	1	0
NP_252712.1	PA4023	PA4023	260	1	-0.015444	259	0.015444	1	0.000172086	0.00384615	0.015444	0	0.984556	1	0.199384
NP_252713.1	eutB	PA4024	260	1	-0.015444	259	0.015444	1	0.000172086	0.00384615	0.015444	0	0.984556	1	0.199384
NP_252714.1	PA4025	PA4025	257	0	-0.0155642	257	0.0155642	1	0.000573879	0	0.0155642	0	0.984436	1	0
NP_252719.1	PA4030	PA4030	257	0	-0.0155642	257	0.0155642	1	0.000619579	0	0.0155642	0	0.984436	1	0
NP_252722.1	PA4033	PA4033	260	0	0.134615	260	0.196154	1.55223	0	0	0.0615385	0.196154	0.742308	0.761194	0
NP_252726.1	PA4037	PA4037	254	0	0.023622	254	0.023622	1	4.17796e-05	0	0	0.023622	0.976378	1
NP_252727.1	PA4038	PA4038	260	1	0.030888	259	0.030888	1	0	0.00384615	0	0.030888	0.969112	1	1
NP_252728.1	PA4039	PA4039	259	0	0.030888	259	0.030888	1	0	0	0	0.030888	0.969112	1
NP_252729.1	PA4040	PA4040	259	2	0.0311284	257	0.0311284	1	2.11507e-05	0.00772201	0	0.0311284	0.968872	1	1
NP_252734.1	PA4045	PA4045	260	0	-0.0153846	260	0.0153846	1	0.000640405	0	0.0153846	0	0.984615	1	0
NP_252735.1	PA4046	PA4046	260	0	-0.0153846	260	0.0153846	1	0.000730591	0	0.0153846	0	0.984615	1	0
NP_252756.1	oprG	PA4067	260	0	-0.0653846	260	0.165385	1.83848	4.17796e-05	0	0.165385	0.1	0.734615	0.623188	0
NP_252757.1	PA4068	PA4068	260	0	-0.0153846	260	0.0153846	1	0.000718758	0	0.0153846	0	0.984615	1	0
NP_252758.1	PA4069	PA4069	260	1	-0.015444	259	0.015444	1	0.000154162	0.00384615	0.015444	0	0.984556	1	0.199384
NP_252759.1	PA4070	PA4070	260	0	-0.0153846	260	0.0153846	1	0.000598669	0	0.0153846	0	0.984615	1	0
NP_252765.1	PA4076	PA4076	260	0	0.0307692	260	0.0307692	1	0	0	0	0.0307692	0.969231	1
NP_252766.1	PA4077	PA4077	260	0	0.0307692	260	0.0307692	1	0	0	0	0.0307692	0.969231	1
NP_252767.1	PA4078	PA4078	255	1	0.133858	254	0.185039	1.65433	0	0.00392157	0.0511811	0.185039	0.76378	0.783333	0.0711684
NP_252768.1	PA4079	PA4079	260	0	0.142308	260	0.196154	1.63364	0	0	0.0538462	0.196154	0.75	0.784615	0
NP_252770.1	PA4081	PA4081	256	3	0	253	0	0	0.00193315	0.0117188	0	0	1	0	1
NP_252771.1	PA4082	PA4082	252	6	0.150407	246	0.203252	1.63364	0	0.0238095	0.0528455	0.203252	0.743902	0.793651	0.310606
NP_252772.1	PA4083	PA4083	260	0	0.0307692	260	0.0307692	1	0	0	0	0.0307692	0.969231	1
NP_252773.1	cupB3	PA4084	246	9	0.0126582	237	0.0126582	1	6.19528e-05	0.0365854	0	0.0126582	0.987342	1	1
NP_252774.1	PA4085	PA4085	254	0	0	254	0	0	1	0	0	0	1	0
NP_252775.1	PA4086	PA4086	253	0	-0.0316206	253	0.0316206	1	2.11507e-05	0	0.0316206	0	0.968379	1	0
NP_252776.1	PA4087	PA4087	260	0	0.0307692	260	0.0307692	1	0	0	0	0.0307692	0.969231	1
NP_252777.1	PA4088	PA4088	260	0	0.0307692	260	0.0307692	1	0	0	0	0.0307692	0.969231	1
NP_252778.1	PA4089	PA4089	260	0	0.0307692	260	0.0307692	1	0	0	0	0.0307692	0.969231	1
NP_252779.1	PA4090	PA4090	260	0	-0.0653846	260	0.165385	1.83848	0.000118315	0	0.165385	0.1	0.734615	0.623188	0
NP_252790.1	bfmR	PA4101	259	1	0	258	0	0	0.0671678	0.003861	0	0	1	0	1
NP_252798.1	PA4109	PA4109	260	0	0	260	0	0	1	0	0	0	1	0
NP_252799.1	PA4110	PA4110	258	0	0	258	0	0	1	0	0	0	1	0
NP_252801.1	PA4112	PA4112	252	9	0.00823045	243	0.135802	1.6419	0.0277335	0.0357143	0.127572	0.135802	0.736626	0.515625	0.218722
NP_252802.1	PA4113	PA4113	260	0	0.188462	260	0.223077	1.85276	0	0	0.0346154	0.223077	0.742308	0.865672	0
NP_252803.1	PA4114	PA4114	260	0	0.0307692	260	0.0307692	1	0	0	0	0.0307692	0.969231	1
NP_252804.1	PA4115	PA4115	260	0	0.0307692	260	0.0307692	1	0	0	0	0.0307692	0.969231	1
NP_252805.1	PA4116	PA4116	260	2	0.0581395	258	0.158915	2.56173	0.000560083	0.00769231	0.100775	0.158915	0.74031	0.61194	0.0709181
NP_252806.1	PA4117	PA4117	260	1	0.0579151	259	0.158301	2.56173	0.000331538	0.00384615	0.100386	0.158301	0.741313	0.61194	0.0368998
NP_252810.1	PA4121	PA4121	260	1	0.030888	259	0.030888	1	0	0.00384615	0	0.030888	0.969112	1	1
NP_252811.1	PA4122	PA4122	260	2	0.0310078	258	0.0310078	1	0	0.00769231	0	0.0310078	0.968992	1	1
NP_252812.1	hpcC	PA4123	258	3	0.0313725	255	0.0313725	1	2.11507e-05	0.0116279	0	0.0313725	0.968627	1	1
NP_252820.1	PA4131	PA4131	257	1	0	256	0	0	1	0.00389105	0	0	1	0	1
NP_252824.1	PA4135	PA4135	260	1	0.030888	259	0.030888	1	0	0.00384615	0	0.030888	0.969112	1	1
NP_252826.1	PA4137	PA4137	256	0	0.0273438	256	0.0273438	1	0	0	0	0.0273438	0.972656	1
NP_252830.1	PA4141	PA4141	260	0	-0.161538	260	0.211538	3.00513	0	0	0.211538	0.05	0.738462	0.808824	0
NP_252831.1	PA4142	PA4142	260	0	-0.153846	260	0.203846	2.54359	0	0	0.203846	0.05	0.746154	0.80303	0
NP_252832.1	PA4143	PA4143	260	0	-0.153846	260	0.203846	2.54359	0	0	0.203846	0.05	0.746154	0.80303	0
NP_252833.1	PA4144	PA4144	256	4	-0.15873	252	0.206349	2.54359	0	0.015625	0.206349	0.047619	0.746032	0.8125	0.0703911
NP_252836.1	acoR	PA4147	259	0	0	259	0	0	1	0	0	0	1	0
NP_252837.1	PA4148	PA4148	259	1	0	258	0	0	1	0.003861	0	0	1	0	1
NP_252838.1	PA4149	PA4149	259	0	0	259	0	0	1	0	0	0	1	0
NP_252839.1	PA4150	PA4150	259	1	0	258	0	0	1	0.003861	0	0	1	0	1
NP_252840.1	acoB	PA4151	259	0	0	259	0	0	1	0	0	0	1	0
NP_252841.1	PA4152	PA4152	259	0	0	259	0	0	1	0	0	0	1	0
NP_252842.1	PA4153	PA4153	259	1	0	258	0	0	1	0.003861	0	0	1	0	1
NP_252847.1	fepC	PA4158	260	0	0.0307692	260	0.0307692	1	0	0	0	0.0307692	0.969231	1
NP_252848.1	fepB	PA4159	260	2	0.0310078	258	0.0310078	1	2.11507e-05	0.00769231	0	0.0310078	0.968992	1	1
NP_252849.1	fepD	PA4160	260	1	0.030888	259	0.030888	1	0	0.00384615	0	0.030888	0.969112	1	1
NP_252850.1	fepG	PA4161	260	0	0.0307692	260	0.0307692	1	0	0	0	0.0307692	0.969231	1
NP_252856.1	PA4167	PA4167	260	1	0.030888	259	0.030888	1	0	0.00384615	0	0.030888	0.969112	1	1
NP_252857.1	PA4168	PA4168	248	5	-0.0658436	243	0.168724	1.77654	0	0.0201613	0.168724	0.102881	0.728395	0.621212	0.106738
NP_252859.1	PA4170	PA4170	258	2	0.136719	256	0.191406	1.51943	0	0.00775194	0.0546875	0.191406	0.753906	0.777778	0.124151
NP_252860.1	PA4171	PA4171	260	0	0.119231	260	0.188462	1.48239	0	0	0.0692308	0.188462	0.742308	0.731343	0
NP_252861.1	PA4172	PA4172	256	1	0.117647	255	0.184314	1.50095	0	0.00390625	0.0666667	0.184314	0.74902	0.734375	0.0553506
NP_252862.1	PA4173	PA4173	260	0	-0.0153846	260	0.0153846	1	0.000560083	0	0.0153846	0	0.984615	1	0
NP_252864.1	prpL	prpl	246	7	-0.154812	239	0.209205	2.50513	0	0.0284553	0.209205	0.0543933	0.736402	0.793651	0.119731
NP_252866.1	PA4177	PA4177	257	1	-0.15625	256	0.207031	2.54359	0	0.00389105	0.207031	0.0507812	0.742188	0.80303	0.0184478
NP_252870.1	PA4181	PA4181	260	0	-0.00384615	260	0.00384615	1	1	0	0.00384615	0	0.996154	1	0
NP_252871.1	PA4182	PA4182	260	0	-0.00384615	260	0.134615	3.48001	1	0	0.134615	0.130769	0.734615	0.507246	0
NP_252874.1	PA4185	PA4185	260	0	0.0307692	260	0.0307692	1	0	0	0	0.0307692	0.969231	1
NP_252877.1	PA4188	PA4188	260	0	0.142308	260	0.196154	1.63364	0	0	0.0538462	0.196154	0.75	0.784615	0
NP_252885.1	PA4196	PA4196	260	0	-0.00384615	260	0.134615	1.40919	1	0	0.134615	0.130769	0.734615	0.507246	0
NP_252886.1	PA4197	PA4197	257	2	-0.00392157	255	0.137255	1.40919	0.677898	0.0077821	0.137255	0.133333	0.729412	0.507246	0.053656
NP_252887.1	PA4198	PA4198	250	5	-0.0489796	245	0.15102	1.83226	8.13635e-05	0.02	0.15102	0.102041	0.746939	0.596774	0.116945
NP_252888.1	PA4199	PA4199	260	1	-0.0656371	259	0.166023	1.83848	6.19528e-05	0.00384615	0.166023	0.100386	0.733591	0.623188	0.0226418
NP_252889.1	PA4200	PA4200	260	1	-0.0617761	259	0.162162	1.83848	8.13635e-05	0.00384615	0.162162	0.100386	0.737452	0.617647	0.0231684
NP_252890.1	ddlA	PA4201	260	0	0.00769231	260	0.0230769	1	0.058916	0	0.0153846	0.0230769	0.961538	0.6	0
NP_252891.1	PA4202	PA4202	260	0	0.00769231	260	0.0230769	1	0.0542427	0	0.0153846	0.0230769	0.961538	0.6	0
NP_252892.1	PA4203	PA4203	260	1	0.030888	259	0.030888	1	0	0.00384615	0	0.030888	0.969112	1	1
NP_252893.1	ppgL	PA4204	260	0	0.188462	260	0.223077	1.85276	0	0	0.0346154	0.223077	0.742308	0.865672	0
[truncated: 712 more rows]

## Sheet: Legend
Number of progenitor-progeny pairs – For each gene, this number specifies the number of progenitor-progeny pairs where the gene is found in the progenitor isolate
Loss-of-Function (LOF) events of a gene – Number of progenitor-progeny isolate pairs in which the gene was predicted to undergo LOF in Gatt and Margalit, 2021
NROS – Number of progenitor-progeny pairs for which ROS was computed, excluding pairs where the gene underwent LOF. All fractions denoted below are calculated out of NROS unless otherwise specified
Fraction of pairs with major outcome – fraction of progenitor-progeny pairs where the gene is predicted to change in the same direction as the sign of the mROS
Fraction of LOF – Fraction of progenitor-progeny pairs where the gene underwent LOF out of the entire Number of progenitor-progeny pairs
Contribution of LOF – Fraction of progenitor-progeny pairs where the gene underwent LOF out of all the pairs in which it either underwent LOF or obtained ROS=-1
ROS=0 – Fraction of progenitor-progeny pairs where the gene obtained an ROS of 0
ROS=-1 – Fraction of progenitor-progeny pairs where the gene obtained an ROS of -1
ROS=+1 – Fraction of progenitor-progeny pairs where the gene obtained an ROS of +1
Major outcome out of non-zeros – Fraction of progenitor-progeny pairs where the gene obtained its major outcome out of all progenitor-progeny pairs with a non-zero value of ROS
References
Gatt YE, Margalit H. 2021. Common Adaptive Strategies Underlie Within-Host Evolution of Bacterial Pathogens. Mol Biol Evol 38:1101-1121.
