# Supplementary material for: Convergent Within-Host Adaptation of Pseudomonas aeruginosa through the Transcriptional Regulatory Network
Source: mSystems. 2023 Mar 28;8(2):e00024-23. doi: 10.1128/msystems.00024-23 (PMC10134825; doi:10.1128/msystems.00024-23)
Supplement: TABLE S3 [file msystems.00024-23-s0004.xlsx]

## Sheet: KEGG
Table S3: Average mROS and average HS of KEGG pathways
Pathway	Genes	Average mROS	mROS p-val	mROS adjusted p-val	Average HS	HS p-val	HS adjusted p-val	Average fraction of pairs with major outcome
Flagellar assembly	35	-0.0983387	4.63551e-14	4.86728e-12	2.04182	6.94605e-05	0.00182334	0.14902
Starch and sucrose metabolism	14	0.122504	1.5624e-05	0.000820262	1.56439	0.184476	0.884269	0.177289
Phosphonate and phosphinate metabolism	9	0.13659	0.000163389	0.00571862	1.56843	0.183085	0.884269	0.184305
Bacterial chemotaxis	39	-0.0118854	0.000321626	0.00844268	2.48089	5.18845e-16	5.44787e-14	0.148182
Ribosome	39	0.00532392	0.000630735	0.0132454	1.10354	1	1	0.0414216
Polyketide sugar unit biosynthesis	5	-0.117499	0.00111693	0.0195463	2.56659	0.0124085	0.186127	0.165715
Oxidative phosphorylation	43	0.0521778	0.00180749	0.0271123	1.94258	1.09559e-06	3.83455e-05	0.142912
Biosynthesis of siderophore group nonribosomal peptides	6	-0.0502713	0.00537613	0.068109	1.63422	0.202118	0.884269	0.154628
Histidine metabolism	6	-0.0799509	0.00648657	0.068109	2.02247	0.10117	0.817143	0.114261
Sulfur metabolism	26	0.0671907	0.00590317	0.068109	1.50497	0.585014	1	0.104931
Streptomycin biosynthesis	7	-0.0696421	0.0073082	0.0697601	2.18933	0.0725326	0.761592	0.14639
RNA degradation	7	0.0910256	0.016208	0.14182	1.522	0.453833	1	0.120085
Phenylalanine metabolism	11	-0.0357681	0.0201457	0.162715	1.76242	0.151995	0.884269	0.0986763
C5-Branched dibasic acid metabolism	8	0.0669421	0.0249886	0.179907	1.33691	0.74644	1	0.114272
Fructose and mannose metabolism	8	0.105676	0.025701	0.179907	1.62007	0.214086	0.899162	0.168577
2-Oxocarboxylic acid metabolism	19	0.036329	0.0281126	0.184489	1.30711	0.965021	1	0.0899657
Novobiocin biosynthesis	3	-0.0778072	0.0376034	0.232256	2.04964	0.16266	0.884269	0.102123
Two-component system	102	0.0118067	0.0404923	0.236205	2.01945	2.88992e-12	1.51721e-10	0.125772
Arginine and proline metabolism	34	0.00140196	0.0462722	0.242929	1.43325	0.966983	1	0.0432602
Cyanoamino acid metabolism	6	-0.048775	0.0456991	0.242929	2.58204	0.00330781	0.0694641	0.149159
Amino sugar and nucleotide sugar metabolism	15	0.0640869	0.053712	0.26856	1.49032	0.386714	1	0.106969
Glycine, serine and threonine metabolism	19	0.0571684	0.0604308	0.28842	1.83189	0.155243	0.884269	0.106454
ABC transporters	100	0.0170429	0.0648788	0.296186	1.60414	0.202119	0.884269	0.0904767
Pantothenate and CoA biosynthesis	5	0.0414007	0.087238	0.381666	1.39894	0.684667	1	0.084024
Base excision repair	4	0.0838735	0.0948547	0.383921	1.40347	0.657863	1	0.12196
Fluorobenzoate degradation	2	-0.0154143	0.109692	0.383921	1	0.932749	1	0.0154143
Methane metabolism	8	0.055659	0.102929	0.383921	1.87083	0.112905	0.846786	0.11942
Peptidoglycan biosynthesis	3	0.0992762	0.103141	0.383921	1.35781	0.711563	1	0.140236
Toluene degradation	2	-0.0154143	0.109692	0.383921	1	0.932749	1	0.0154143
Valine, leucine and isoleucine biosynthesis	9	0.0448516	0.0987188	0.383921	1.31192	0.819102	1	0.0962779
Valine, leucine and isoleucine degradation	25	0.0271462	0.116504	0.394611	1.289	0.995744	1	0.0620984
Metabolic pathways	348	0.0265098	0.128668	0.422191	1.56482	0.817772	1	0.0902694
Aminoacyl-tRNA biosynthesis	4	-0.00192308	0.143189	0.429567	1	0.98287	1	0.00961538
Carbon metabolism	45	0.0344162	0.142555	0.429567	1.6815	0.191054	0.884269	0.10097
Pyrimidine metabolism	11	0.0434012	0.136942	0.429567	1.71072	0.279237	1	0.098848
beta-Lactam resistance	15	0.0498677	0.174922	0.476474	2.0432	0.00735755	0.128757	0.135083
Fatty acid degradation	14	0.0346204	0.176976	0.476474	1.25167	0.975811	1	0.0570125
Nicotinate and nicotinamide metabolism	5	0.000755404	0.172544	0.476474	1.17407	0.942624	1	0.0228472
Purine metabolism	33	0.0258047	0.169082	0.476474	1.49293	0.93285	1	0.081318
Pentose and glucuronate interconversions	3	0.0643105	0.208176	0.522723	1.4216	0.537333	1	0.0926245
Phenylalanine, tyrosine and tryptophan biosynthesis	14	-0.0138188	0.204128	0.522723	1.59092	0.52464	1	0.0877701
Selenocompound metabolism	4	0.077053	0.209089	0.522723	1.31682	0.739166	1	0.107889
Benzoate degradation	12	0.0105437	0.218427	0.533369	1.60381	0.635987	1	0.0633376
Citrate cycle (TCA cycle)	15	0.0275838	0.229199	0.546953	1.75652	0.137576	0.884269	0.109869
Homologous recombination	4	0.0518113	0.239968	0.559926	2.08198	0.025468	0.334268	0.113671
Biosynthesis of secondary metabolites	160	0.0235765	0.306131	0.69696	1.59665	0.414639	1	0.0944236
Pentose phosphate pathway	13	0.0495664	0.311973	0.69696	1.47513	0.575207	1	0.134845
Terpenoid backbone biosynthesis	6	-0.0186813	0.329691	0.721199	1.24945	0.87083	1	0.0620879
Biosynthesis of unsaturated fatty acids	9	0.0326276	0.359471	0.75641	1.278	0.977017	1	0.0592684
Chlorocyclohexane and chlorobenzene degradation	4	0.024161	0.360195	0.75641	1.15841	0.916036	1	0.0607811
alpha-Linolenic acid metabolism	2	0.0334584	0.383206	0.773782	1.25	0.791846	1	0.0334584
Mismatch repair	2	0.0437055	0.381726	0.773782	1.7478	0.431041	1	0.0937055
Degradation of aromatic compounds	12	0.0109303	0.398129	0.774139	1.80559	0.352164	1	0.0794426
Glutathione metabolism	10	0.0362669	0.391368	0.774139	1.28579	0.876337	1	0.0718671
beta-Alanine metabolism	11	0.028523	0.442197	0.775173	1.31273	0.895567	1	0.0572356
Biosynthesis of amino acids	66	0.0203587	0.431369	0.775173	1.53164	0.800092	1	0.0900758
Bisphenol degradation	3	-0.000358763	0.442956	0.775173	1.21856	0.811831	1	0.0542049
Nitrogen metabolism	31	0.0260585	0.438091	0.775173	1.86229	0.126171	0.883199	0.0913816
Sulfur relay system	5	0.0461439	0.406523	0.775173	1.53252	0.784678	1	0.0577022
Thiamine metabolism	3	0.00126225	0.436172	0.775173	1.08333	0.91997	1	0.0218147
Glycolysis / Gluconeogenesis	17	0.0276316	0.504411	0.824442	1.81267	0.0891885	0.780399	0.118011
Nucleotide excision repair	2	0.0307692	0.484802	0.824442	1	0.932749	1	0.0307692
One carbon pool by folate	10	0.0471242	0.503131	0.824442	1.47477	0.851331	1	0.0867114
Polycyclic aromatic hydrocarbon degradation	4	0.00191936	0.500416	0.824442	2.19559	0.083156	0.780399	0.103976
Porphyrin and chlorophyll metabolism	21	0.0402481	0.510369	0.824442	1.59318	0.521529	1	0.0985
Cysteine and methionine metabolism	11	0.0399157	0.553345	0.845343	1.49978	0.599539	1	0.0631491
Fatty acid metabolism	23	0.0210068	0.563562	0.845343	1.29333	0.990221	1	0.0649462
Folate biosynthesis	8	0.0359327	0.539745	0.845343	1.1473	0.982116	1	0.0540722
Glyoxylate and dicarboxylate metabolism	22	0.0296506	0.557363	0.845343	1.37635	0.935049	1	0.0645521
Styrene degradation	2	0.00130703	0.557105	0.845343	1.32784	0.631275	1	0.0516951
Caprolactam degradation	6	0.0159614	0.587807	0.845476	1.75093	0.391164	1	0.0946148
Chloroalkane and chloroalkene degradation	7	-0.00117416	0.577273	0.845476	1.5463	0.663748	1	0.0821301
Tyrosine metabolism	10	-0.00757816	0.584203	0.845476	1.49387	0.761051	1	0.0686928
Phosphotransferase system (PTS)	2	0.0272423	0.60323	0.855934	1	0.932749	1	0.0272423
Ascorbate and aldarate metabolism	2	0.0250371	0.619421	0.867189	1.35417	0.59035	1	0.0404811
Butanoate metabolism	21	0.0221441	0.662111	0.880021	1.46463	0.862805	1	0.0653756
Inositol phosphate metabolism	4	0.039537	0.651347	0.880021	1.58021	0.427979	1	0.0967451
Synthesis and degradation of ketone bodies	5	0.0167064	0.64993	0.880021	1.13114	0.948695	1	0.0417064
Tryptophan metabolism	13	0.0261669	0.658146	0.880021	1.34417	0.830719	1	0.0706596
Glycerophospholipid metabolism	14	0.0410708	0.688998	0.90431	1.52335	0.794444	1	0.0850939
Aminobenzoate degradation	7	0.00606126	0.701114	0.908852	1.29448	0.763469	1	0.0425463
Glycerolipid metabolism	7	0.0240846	0.732511	0.934295	1.45262	0.617117	1	0.1166
Lipopolysaccharide biosynthesis	2	0.0302338	0.738538	0.934295	1.42638	0.541466	1	0.0413861
D-Alanine metabolism	3	0.00769231	0.767389	0.936928	1	0.966606	1	0.0230769
Galactose metabolism	4	0.0568681	0.754358	0.936928	1.26222	0.848789	1	0.102112
Vancomycin resistance	3	0.00769231	0.767389	0.936928	1	0.966606	1	0.0230769
Ether lipid metabolism	3	0.00528004	0.796917	0.961796	2.25017	0.0648766	0.756893	0.107199
DNA replication	2	0.0166667	0.816385	0.968899	1.7478	0.431041	1	0.0602564
Propanoate metabolism	14	0.0157939	0.829815	0.968899	1.29906	0.904921	1	0.0544398
Taurine and hypotaurine metabolism	2	0.00900901	0.830485	0.968899	2.03167	0.34554	1	0.0553411
Lysine biosynthesis	7	0.0163462	0.849199	0.979169	1.6365	0.492062	1	0.10625
Non-homologous end-joining	2	0.0636766	0.876589	0.979169	1.27823	0.737242	1	0.106208
Pyruvate metabolism	21	0.0101187	0.859348	0.979169	1.68586	0.238557	0.963405	0.0887902
Ubiquinone and other terpenoid-quinone biosynthesis	6	0.0154252	0.872218	0.979169	1.0703	0.987763	1	0.0374162
Alanine, aspartate and glutamate metabolism	22	0.0193533	0.964255	0.992069	1.52083	0.635271	1	0.0745483
Bacterial secretion system	49	0.00779369	0.932292	0.992069	1.5449	0.913761	1	0.0865693
Biotin metabolism	8	0.0143927	0.982812	0.992069	1.38238	0.901096	1	0.0514814
Fatty acid biosynthesis	14	0.0124739	0.943998	0.992069	1.31832	0.966321	1	0.0633196
Geraniol degradation	10	0.0180629	0.911853	0.992069	1.21739	0.9714	1	0.0355648
Limonene and pinene degradation	6	0.0109152	0.992069	0.992069	1.10928	0.972738	1	0.0404733
Lysine degradation	9	0.0203893	0.991425	0.992069	1.19024	0.971326	1	0.0534779
Microbial metabolism in diverse environments	123	0.0227444	0.948318	0.992069	1.61351	0.514781	1	0.0894891
Protein export	12	0.0108265	0.90679	0.992069	1.175	0.995636	1	0.049972
Riboflavin metabolism	3	0.0439577	0.966968	0.992069	1.26337	0.773029	1	0.0788216
Vitamin B6 metabolism	4	0.0100477	0.916486	0.992069	1.16392	0.902419	1	0.0423554

## Sheet: GO
Table S3: Average mROS and average HS of GO annotations.
Annotation	Genes	Average mROS	mROS p-val	mROS adjusted p-val	Average HS	HS p-val	HS adjusted p-val	Average fraction of pairs with major outcome
bacterial-type flagellum basal body	17	-0.135455	5.95457e-10	3.677e-07	1.91479	0.012456	0.179991	0.1662
bacterial-type flagellum-dependent cell motility	24	-0.0962353	7.89903e-10	3.677e-07	2.10162	0.000462356	0.038086	0.148797
bacterial-type flagellum	18	-0.125114	2.28376e-09	7.08728e-07	1.87985	0.0165887	0.209016	0.16945
alginic acid biosynthetic process	17	0.134786	1.22621e-08	2.85401e-06	1.98115	7.26054e-05	0.0112659	0.208246
pyoverdine biosynthetic process	22	-0.117283	2.84425e-07	5.29599e-05	2.52203	3.23108e-08	1.00271e-05	0.194475
bacterial-type flagellum organization	10	-0.116826	1.99718e-06	0.000309895	1.76532	0.173776	0.588312	0.119273
phenazine biosynthetic process	10	-0.107226	6.1584e-06	0.000819067	2.29362	6.26066e-05	0.0112659	0.15288
NADH dehydrogenase (ubiquinone) activity	10	0.142308	1.51248e-05	0.00176014	1.63364	0.0929198	0.417732	0.196531
archaeal or bacterial-type flagellum-dependent cell motility	9	-0.12762	1.80445e-05	0.0018666	2.10658	0.0115403	0.179068	0.167592
motor activity	7	-0.162004	2.32357e-05	0.00196658	2.16846	0.00803082	0.15636	0.194736
secondary metabolite biosynthetic process	7	-0.151108	2.28322e-05	0.00196658	2.88891	9.93865e-05	0.0132184	0.20326
type IV pilus-dependent motility	16	0.111271	3.33325e-05	0.00258605	1.49992	0.408819	0.839474	0.170074
plasma membrane respiratory chain complex I	9	0.142308	3.96751e-05	0.00284135	1.63364	0.104774	0.445411	0.196317
chemotaxis	28	-0.0428304	4.66238e-05	0.00306004	2.44556	8.74088e-12	8.13776e-09	0.161079
type IV pilus biogenesis	8	0.146502	4.93025e-05	0.00306004	1.68756	0.0933278	0.417732	0.206826
regulation of cell shape	12	0.131365	6.3037e-05	0.00366796	1.65854	0.251404	0.700377	0.183225
NADH dehydrogenase activity	8	0.142308	0.000104511	0.00572351	1.624	0.13746	0.516028	0.196317
bacterial-type flagellum assembly	11	-0.0891838	0.000159328	0.00824078	1.96084	0.0238379	0.229791	0.163671
ribosome	41	0.00146379	0.000177861	0.00871518	1.13406	1	1	0.0428153
quinone binding	15	0.0995793	0.000196036	0.00912547	1.78254	0.0158678	0.209016	0.199323
translation	53	0.0047293	0.000223561	0.00991122	1.08856	1	1	0.0392084
bacterial-type flagellum hook	9	-0.0655613	0.000328984	0.013922	1.57948	0.554858	0.947766	0.0955208
signal transduction	53	-0.0042215	0.000447512	0.0181145	2.11178	4.34619e-10	2.02315e-07	0.137124
organic phosphonate catabolic process	5	0.154323	0.000541648	0.0210114	1.6333	0.166531	0.565841	0.207548
rRNA binding	29	-0.00318507	0.000594577	0.022142	1.10048	0.999995	1	0.0302687
structural constituent of ribosome	39	0.00532392	0.000630735	0.0225852	1.10354	1	1	0.0406126
gluconeogenesis	6	0.140773	0.000761528	0.0248684	1.75829	0.204897	0.629567	0.19821
NADH dehydrogenase (quinone) activity	6	0.142678	0.000725509	0.0248684	1.63364	0.152965	0.541486	0.196592
oxidoreductase activity, acting on NAD(P)H	6	0.142399	0.000774632	0.0248684	1.63364	0.152965	0.541486	0.19628
carbohydrate metabolic process	32	0.0724879	0.000830443	0.0257714	1.70316	0.046131	0.264656	0.145613
siderophore transport	13	-0.0441568	0.000860449	0.0258412	1.79678	0.0170576	0.209016	0.149521
protein secretion by the type III secretion system	26	-0.0577668	0.00104863	0.0305085	2.31126	0.00141314	0.0681081	0.142833
dTDP-rhamnose biosynthetic process	5	-0.117499	0.00111693	0.031511	2.56659	0.0124085	0.179991	0.161903
type IV pilus	9	0.12431	0.00129573	0.03548	1.59325	0.212703	0.638795	0.180249
sarcosine catabolic process	4	0.157845	0.00149953	0.0387796	2.79206	0.00155531	0.0681081	0.211743
sarcosine oxidase activity	4	0.157845	0.00149953	0.0387796	2.79206	0.00155531	0.0681081	0.211675
protein folding	15	0.0803661	0.00178613	0.044943	1.49971	0.522571	0.92415	0.13947
peptidoglycan biosynthetic process	10	0.11511	0.00238466	0.0584242	1.69659	0.198363	0.616453	0.160149
alkanesulfonate transmembrane transporter activity	9	0.10011	0.00277174	0.0614403	1.71594	0.1018	0.440818	0.161088
alkanesulfonate transport	9	0.10011	0.00277174	0.0614403	1.71594	0.1018	0.440818	0.156347
phosphopantetheine binding	10	-0.0632386	0.0026714	0.0614403	2.338	0.000490904	0.038086	0.154786
type II protein secretion system complex	15	0.0499003	0.00272898	0.0614403	1.37034	0.954932	1	0.06966
pyrroloquinoline quinone biosynthetic process	6	-0.140371	0.00300501	0.065062	2.7173	0.000815543	0.0542336	0.233621
regulation of polysaccharide biosynthetic process	6	0.114209	0.00332372	0.0703269	1.80089	0.182247	0.603814	0.172644
ATP synthesis coupled electron transport	7	0.109602	0.00395385	0.0818008	1.75539	0.0768233	0.370583	0.183382
alginic acid acetylation	3	0.167177	0.00432696	0.087574	2.01697	0.0325952	0.25675	0.220874
organic phosphonate metabolic process	4	0.148077	0.00450092	0.0891565	1.59146	0.273815	0.738904	0.2
response to antibiotic	24	0.0638986	0.005308	0.102953	1.83883	0.00945762	0.162692	0.133216
glycine dehydrogenase (cyanide-forming) activity	3	-0.160459	0.00545319	0.103611	2.92778	0.00350813	0.105357	0.225928
cell adhesion	7	-0.0261333	0.00565622	0.104886	1.53691	0.649425	0.98454	0.0768705
L-arginine import across plasma membrane	4	-0.0317827	0.00574566	0.104886	1.88889	0.0410569	0.264656	0.0327443
nickel cation binding	6	-0.0154244	0.00636439	0.113947	1	0.995253	1	0.0154227
alkanesulfonate catabolic process	5	0.121281	0.00763182	0.134061	1.5659	0.266088	0.726474	0.165573
cellular hyperosmotic salinity response	6	0.105212	0.00808242	0.139033	1.39909	0.767121	1	0.161925
peroxidase activity	8	0.0734158	0.00821354	0.139033	1.221	0.9402	1	0.0806945
D-amino acid transport	3	-0.103846	0.00887006	0.144906	2.06156	0.0387102	0.262383	0.182051
sulfur compound metabolic process	5	0.108625	0.00887181	0.144906	1.5623	0.269076	0.730348	0.168316
protein refolding	5	0.111619	0.0090601	0.14543	1.5102	0.426515	0.843065	0.165452
phosphorelay signal transduction system	58	0.00878643	0.00944295	0.148805	1.78468	0.00390768	0.110244	0.0993741
regulation of iron ion transport	6	-0.0602143	0.00959	0.148805	1.86346	0.0120919	0.179991	0.172542
hydroxyproline transport	4	-0.0155947	0.00979662	0.148849	1	0.98287	1	0.0155947
metabolic process	24	0.0622171	0.0100725	0.148849	1.30501	0.970779	1	0.101795
response to heat	4	0.136538	0.00993388	0.148849	1.57818	0.327762	0.785214	0.194231
peptide transport	3	-0.0807486	0.0110699	0.161032	1.95897	0.056147	0.297864	0.205645
nitrogen compound transport	9	-0.0154759	0.0124339	0.178092	1.4661	0.598438	0.967253	0.052046
glycine betaine transport	7	0.107317	0.0128568	0.181359	1.89285	0.184815	0.606224	0.17987
cellular response to heat	5	0.0951046	0.0135343	0.188067	1.41241	0.595509	0.967253	0.129143
acyl carrier activity	6	-0.0672102	0.0148534	0.201355	2.11154	0.0159187	0.209016	0.158359
ethanol oxidation	2	-0.196077	0.0151395	0.201355	2.95716	0.0162438	0.209016	0.235308
hydrolase activity, hydrolyzing O-glycosyl compounds	7	0.0891978	0.0149634	0.201355	1.56309	0.223413	0.656145	0.148494
sodium ion transport	9	-0.00863514	0.0159255	0.205926	1.31913	0.952803	1	0.0336362
unfolded protein binding	13	0.0837512	0.0157391	0.205926	1.70975	0.221061	0.654462	0.16596
lipid biosynthetic process	3	-0.0780915	0.016426	0.209487	2.47521	0.0115247	0.179068	0.125713
alkanesulfonate monooxygenase activity	4	0.116718	0.0174998	0.218568	1.50985	0.386576	0.830769	0.128108
biosynthetic process	31	-0.018002	0.0176075	0.218568	1.88535	0.00694122	0.15477	0.129107
protein catabolic process	7	0.0989995	0.0181533	0.222377	1.47482	0.523122	0.92415	0.162183
signaling receptor activity	13	-0.0257409	0.0185789	0.224636	1.87642	0.00329285	0.103912	0.168538
lipoprotein transport	3	0.142308	0.0193366	0.229599	1.55647	0.390464	0.833659	0.196154
small ribosomal subunit	5	-0.0153846	0.0194826	0.229599	1	0.991041	1	0.0153846
histidine catabolic process	3	-0.0676973	0.0202147	0.229646	1.9953	0.206723	0.631012	0.0437689
pilus	5	-0.0138197	0.0202838	0.229646	1.1444	0.949364	1	0.0445628
type III protein secretion system complex	4	-0.110759	0.0199123	0.229646	2.56982	0.033076	0.25675	0.170175
xenobiotic transmembrane transporter activity	17	0.0670885	0.0204733	0.229646	1.91587	0.104125	0.444681	0.12178
tetrapyrrole biosynthetic process	2	0.171041	0.0210166	0.232933	2.84812	0.0210984	0.221632	0.223303
alginate synthase activity	2	0.160558	0.0238683	0.23514	1.9956	0.0678056	0.343082	0.216642
arginine deiminase pathway	4	-0.0163647	0.024499	0.23514	3.27083	0.0002975	0.0307748	0.150193
cellular response to cell envelope stress	2	0.158692	0.0238402	0.23514	1.68083	0.287935	0.754438	0.211615
dimethylglycine dehydrogenase activity	2	0.158202	0.0243224	0.23514	2.77283	0.0187178	0.215423	0.213078
dimethylglycine oxidase activity	2	0.158202	0.0243224	0.23514	2.77283	0.0187178	0.215423	0.212897
glycine betaine catabolic process	7	0.110471	0.0239863	0.23514	2.5929	0.00127647	0.0681081	0.173727
lipoprotein localization to outer membrane	4	0.114423	0.0230122	0.23514	1.41735	0.613424	0.967253	0.146538
negative regulation of bacterial-type flagellum-dependent cell motility	7	0.101854	0.0229331	0.23514	1.78487	0.137315	0.516028	0.184464
plasma membrane protein complex	4	0.114423	0.0230122	0.23514	1.41735	0.613424	0.967253	0.154808
positive chemotaxis	3	-0.11688	0.0222265	0.23514	2.36823	0.0170626	0.209016	0.187447
protein secretion by the type II secretion system	28	0.0252637	0.0225803	0.23514	1.60792	0.517651	0.919719	0.0788206
siderophore uptake transmembrane transporter activity	14	-0.0243773	0.0239968	0.23514	1.9357	0.00159216	0.0681081	0.156427
thiamine pyrophosphate binding	3	0.109298	0.0236018	0.23514	1.35369	0.748538	1	0.113151
cell wall organization	13	0.0798127	0.0258068	0.236497	1.5299	0.58313	0.957818	0.12031
cellular response to calcium ion	2	-0.151755	0.0259106	0.236497	3.38077	0.00698209	0.15477	0.212705
chaperone cofactor-dependent protein refolding	4	0.103947	0.0249714	0.236497	1.49329	0.480217	0.891143	0.152024
lipopolysaccharide core region biosynthetic process	8	-0.0564069	0.0255099	0.236497	2.28114	0.0236206	0.229791	0.0998119
regulation of translation	5	0.08467	0.0258477	0.236497	2.07532	0.0602139	0.31318	0.118939
regulation of arginine catabolic process	3	-0.0542948	0.026852	0.242711	2.05641	0.157486	0.551932	0.0726386
DNA-templated transcription, initiation	13	-0.0264343	0.0280115	0.246026	1.8282	0.00932575	0.162692	0.136984
regulation of DNA-templated transcription, initiation	13	-0.0264343	0.0280115	0.246026	1.8282	0.00932575	0.162692	0.142399
sigma factor activity	13	-0.0264343	0.0280115	0.246026	1.8282	0.00932575	0.162692	0.142399
extracellular region	19	-0.0191659	0.0287264	0.249946	2.00042	0.0175687	0.212422	0.0963873
positive regulation of cilium-dependent cell motility	2	-0.150203	0.0293239	0.252783	1.94688	0.0898864	0.408216	0.205582
ATP-dependent peptidase activity	6	0.10114	0.0303133	0.256681	1.78518	0.162509	0.558289	0.18262
pilus assembly	7	0.0898961	0.0303276	0.256681	1.49548	0.508959	0.91475	0.143081
cytosolic large ribosomal subunit	21	0.00585798	0.0323007	0.266123	1.1404	0.999656	1	0.0457904
dipeptide transmembrane transport	9	-0.000938325	0.0322467	0.266123	1.6158	0.0964651	0.425635	0.0810301
dipeptide transmembrane transporter activity	9	-0.000938325	0.0322467	0.266123	1.6158	0.0964651	0.425635	0.0810301
hydrogen sulfide biosynthetic process	3	0.105554	0.0330436	0.26751	1.42243	0.551266	0.947078	0.14152
sulfate assimilation	3	0.105554	0.0330436	0.26751	1.42243	0.551266	0.947078	0.155368
ATPase activity, coupled	3	0.106545	0.0363402	0.269388	1.50576	0.382329	0.829142	0.142442
ATPase-coupled amino acid transmembrane transporter activity	6	0.0050108	0.0346344	0.269388	1.2019	0.925639	1	0.0386022
bacteriocin transport	2	-0.123077	0.0363419	0.269388	2.25062	0.0463361	0.264656	0.196154
detection of phosphate ion	2	-0.0909481	0.0353041	0.269388	2.25619	0.0508874	0.28369	0.173692
fatty acid biosynthetic process	18	-0.0161177	0.033947	0.269388	1.80817	0.115224	0.478899	0.0737596
ion transport	25	-0.00229535	0.0354974	0.269388	1.4813	0.775638	1	0.0695379
nitrate reductase activity	4	0.139183	0.0365719	0.269388	2.65312	0.0391743	0.262383	0.215249
nitrate reductase complex	3	0.139183	0.0365719	0.269388	3.5375	0.00108412	0.067288	0.215204
phospholipid homeostasis	2	0.142857	0.0367479	0.269388	1.63364	0.277515	0.740304	0.197412
protein import	2	-0.123077	0.0363419	0.269388	2.25062	0.0463361	0.264656	0.196154
response to oxidative stress	9	0.057542	0.0335946	0.269388	1.2347	0.941098	1	0.0860089
ubiquinol-cytochrome-c reductase activity	2	-0.130769	0.0345231	0.269388	2.45867	0.0355591	0.25675	0.196154
tRNA binding	11	-0.000896712	0.0371342	0.270093	1.07284	0.998384	1	0.0236967
cellular response to antibiotic	12	0.0751523	0.0389129	0.273957	1.31582	0.896196	1	0.117066
positive regulation of cell adhesion involved in single-species biofilm formation	2	0.147154	0.0391367	0.273957	1.51843	0.466341	0.884243	0.203923
protein secretion	24	-0.0259523	0.0390025	0.273957	1.87253	0.113117	0.47438	0.108278
RNA binding	54	0.0150715	0.0380501	0.273957	1.17377	1	1	0.0618012
transferase activity, transferring glycosyl groups	24	0.0530307	0.0389209	0.273957	1.54449	0.423819	0.843065	0.110204
glycogen metabolic process	2	0.145664	0.0398741	0.274247	1.63877	0.23417	0.674961	0.203896
ribonucleoside-diphosphate reductase activity, thioredoxin disulfide as acceptor	3	0.126923	0.0399489	0.274247	1.57438	0.405192	0.839474	0.190659
siderophore transmembrane transport	15	-0.0207009	0.0400618	0.274247	1.87332	0.00499659	0.132909	0.152094
cellular response to iron ion starvation	2	-0.0674413	0.0404903	0.275157	1.99383	0.069634	0.347295	0.16581
8-oxo-7,8-dihydroguanine DNA N-glycosylase activity	2	0.143138	0.0429431	0.283387	1.55647	0.410269	0.839474	0.197299
catalase activity	5	0.0754565	0.0437855	0.283387	1.2423	0.862737	1	0.141066
cell division	38	0.0467206	0.043898	0.283387	1.66152	0.189312	0.606224	0.129741
glycine cleavage complex	3	-0.0467548	0.0429304	0.283387	1.51453	0.670326	0.989335	0.0594501
glycine decarboxylation via glycine cleavage system	3	-0.0467548	0.0429304	0.283387	1.51453	0.670326	0.989335	0.0383671
organic phosphonate transport	5	0.0924206	0.0440557	0.283387	1.85237	0.180049	0.598662	0.17128
regulation of protein targeting to membrane	2	0.142859	0.0437408	0.283387	1.55647	0.410269	0.839474	0.196914
urea catabolic process	3	-0.0154242	0.0444409	0.283387	1	0.966606	1	0.0154292
urease activity	3	-0.0154242	0.0444409	0.283387	1	0.966606	1	0.0154217
sulfate adenylyltransferase (ATP) activity	2	0.142582	0.0456182	0.286963	1.63364	0.277515	0.740304	0.196457
trehalose biosynthetic process	2	0.142582	0.0456182	0.286963	1.61954	0.31533	0.774596	0.204109
metal ion transmembrane transporter activity	2	-0.0551284	0.0463582	0.289661	1.79424	0.12221	0.491988	0.157712
hydrolase activity, acting on glycosyl bonds	8	0.0928852	0.0472263	0.293118	1.47553	0.530635	0.932115	0.144062
4-hydroxyproline catabolic process	4	-0.0204843	0.0569287	0.301581	1.8552	0.345871	0.793118	0.061915
anion transmembrane transport	3	0.117588	0.0532815	0.301581	1.52928	0.369487	0.818629	0.149853
ATP-binding cassette (ABC) transporter complex	31	0.00714445	0.0548138	0.301581	1.68701	0.118465	0.490183	0.0851172
carbohydrate binding	3	0.0784655	0.0594884	0.301581	1.73311	0.165666	0.564962	0.165024
carbohydrate biosynthetic process	2	0.142308	0.0562281	0.301581	1.55647	0.410269	0.839474	0.196154
dTDP-4-dehydrorhamnose reductase activity	2	-0.0791506	0.0530928	0.301581	1.97933	0.371333	0.818629	0.128958
extracellular polysaccharide biosynthetic process	23	-0.00606673	0.0596035	0.301581	1.80993	0.186519	0.606224	0.113919
glycogen biosynthetic process	2	0.142308	0.0562281	0.301581	1.63877	0.23417	0.674961	0.203846
glycogen catabolic process	2	0.137422	0.0542156	0.301581	1.55096	0.44339	0.856423	0.200335
heat shock protein binding	3	0.0988526	0.0510868	0.301581	1.47613	0.476992	0.889939	0.139878
Hrd1p ubiquitin ligase ERAD-L complex	2	0.116026	0.0593327	0.301581	1.93546	0.0785679	0.375111	0.193803
isoleucine transport	2	0.11788	0.0586039	0.301581	2.27943	0.0456697	0.264656	0.189503
leucine transport	2	0.11788	0.0586039	0.301581	2.27943	0.0456697	0.264656	0.189503
L-isoleucine transmembrane transporter activity	2	0.11788	0.0586039	0.301581	2.27943	0.0456697	0.264656	0.189503
L-leucine transmembrane transporter activity	2	0.11788	0.0586039	0.301581	2.27943	0.0456697	0.264656	0.189503
L-ornithine import across plasma membrane	5	-0.00123998	0.0522578	0.301581	1.82006	0.0599733	0.31318	0.0533611
L-valine transmembrane transport	2	0.11788	0.0586039	0.301581	2.27943	0.0456697	0.264656	0.189503
L-valine transmembrane transporter activity	2	0.11788	0.0586039	0.301581	2.27943	0.0456697	0.264656	0.189503
lytic transglycosylase activity	2	0.142297	0.0527045	0.301581	1.55647	0.410269	0.839474	0.196878
NADH dehydrogenase complex	2	0.142308	0.0562281	0.301581	1.63364	0.277515	0.740304	0.196154
oxidoreductase activity, acting on the CH-CH group of donors	21	0.0503226	0.0590498	0.301581	1.60724	0.243842	0.690022	0.116352
queuosine biosynthetic process	3	-0.0154244	0.0534184	0.301581	1	0.966606	1	0.0154244
regulation of protein secretion	4	-0.100125	0.0500317	0.301581	2.76467	0.0297829	0.256739	0.165965
regulation of single-species biofilm formation on inanimate substrate	2	0.121154	0.0595772	0.301581	2.85072	0.019814	0.221632	0.196154
response to amino acid	4	-0.0490052	0.05654	0.301581	2.74326	0.00179206	0.0725395	0.15832
response to osmotic stress	2	0.142308	0.0533717	0.301581	1.74454	0.237441	0.680198	0.203846
tetrahydrofolate metabolic process	7	0.0920583	0.0508356	0.301581	2.29787	0.0214253	0.221632	0.147504
tricarboxylic acid cycle	15	0.0300923	0.0543735	0.301581	1.77177	0.124868	0.491988	0.128162
triglyceride lipase activity	2	-0.0907039	0.0576437	0.301581	1.66127	0.453478	0.868699	0.11387
ubiquitin-dependent ERAD pathway	2	0.116026	0.0593327	0.301581	1.93546	0.0785679	0.375111	0.193803
unsaturated fatty acid biosynthetic process	2	0.142308	0.0562281	0.301581	1.55647	0.410269	0.839474	0.196154
urea metabolic process	3	-0.0154044	0.0562184	0.301581	1	0.966606	1	0.0154044
valine transport	2	0.11788	0.0586039	0.301581	2.27943	0.0456697	0.264656	0.189503
xenobiotic transport	17	0.0651529	0.0492534	0.301581	2.1026	0.0254623	0.229791	0.128659
bacterial-type flagellum-dependent swimming motility	5	0.0753846	0.0612426	0.304874	1.25346	0.852367	1	0.0969231
sodium-dependent phosphate transmembrane transporter activity	2	0.113762	0.0615642	0.304874	1.78055	0.12221	0.491988	0.136929
sodium-dependent phosphate transport	2	0.113762	0.0615642	0.304874	1.78055	0.12221	0.491988	0.136929
type V protein secretion system complex	5	0.0592158	0.0608471	0.304874	1.67047	0.261145	0.719309	0.13719
transferase activity, transferring phosphorus-containing groups	21	0.0108265	0.0635043	0.312818	1.62111	0.208107	0.631098	0.0910966
cellular amino acid metabolic process	9	-0.00135192	0.0643344	0.313838	1.43696	0.842128	1	0.0415926
oxaloacetate metabolic process	2	0.110352	0.0643856	0.313838	2.01261	0.084495	0.393324	0.188748
allantoin catabolic process	2	-0.0156872	0.0647785	0.313987	1	0.932749	1	0.0156697
protein localization to outer membrane	3	0.105128	0.0650907	0.313987	1.37098	0.66481	0.989335	0.154808
peptidoglycan turnover	4	0.0942651	0.0659841	0.316655	1.70461	0.141811	0.528103	0.136659
arginine metabolic process	4	-0.00207672	0.0667723	0.318795	2.82812	0.00672212	0.15477	0.0456458
methionine transport	2	-0.0155951	0.0690244	0.326291	1	0.932749	1	0.0155951
tetrahydrofolate biosynthetic process	4	0.082014	0.0690432	0.326291	1.2946	0.802368	1	0.112686
folic acid biosynthetic process	3	0.0990956	0.069743	0.327933	1.3928	0.644504	0.980447	0.111919
bacterial-type flagellum basal body, rod	3	-0.0153846	0.0704868	0.329765	1	0.966606	1	0.0153846
ATP biosynthetic process	2	-0.0227304	0.0732128	0.340805	1.71298	0.442341	0.856174	0.0243184
amino-acid betaine transport	5	0.0971079	0.0773445	0.345532	1.79858	0.316529	0.775497	0.178387
beta-ketoacyl-acyl-carrier-protein synthase III activity	3	-0.0868998	0.0775683	0.345532	2.19925	0.142718	0.529363	0.0690074
drug transmembrane transport	11	0.0747276	0.0771511	0.345532	1.71711	0.344194	0.793118	0.127285
ethanolamine ammonia-lyase activity	2	-0.0155041	0.0769845	0.345532	1	0.932749	1	0.0155342
ethanolamine ammonia-lyase complex	2	-0.0155041	0.0769845	0.345532	1	0.932749	1	0.0155041
ethanolamine catabolic process	2	-0.0155041	0.0769845	0.345532	1	0.932749	1	0.0155041
peptidyl-histidine phosphorylation	14	0.00491407	0.0761578	0.345532	1.77206	0.0697575	0.347295	0.0871072
protein histidine kinase activity	14	0.00491407	0.0761578	0.345532	1.77206	0.0697575	0.347295	0.0871072
transferase activity, transferring acyl groups, acyl groups converted into alkyl on transfer	3	0.0794872	0.0765514	0.345532	1.50737	0.385145	0.830024	0.0948718
carboxy-lyase activity	12	0.0563063	0.0791441	0.349209	1.43367	0.836406	1	0.0979621
DNA N-glycosylase activity	3	0.100574	0.0789168	0.349209	1.37098	0.66481	0.989335	0.141828
1,4-dihydroxy-2-naphthoyl-CoA thioesterase activity	2	0.127574	0.0884347	0.368261	1.49474	0.514197	0.916356	0.189517
acyl-CoA dehydrogenase activity	7	0.0648582	0.0881665	0.368261	1.36357	0.693474	1	0.128684
arginine catabolic process to ornithine	2	-0.0173448	0.0886041	0.368261	3.1875	0.00806151	0.15636	0.15029
cellular respiration	3	0.111538	0.0881492	0.368261	1.75785	0.147766	0.537198	0.184615
CoA hydrolase activity	2	0.127574	0.0884347	0.368261	1.49474	0.514197	0.916356	0.189517
histidine catabolic process to glutamate and formamide	2	-0.0211538	0.0875917	0.368261	1.375	0.582279	0.957818	0.0211538
histidine catabolic process to glutamate and formate	2	-0.0211538	0.0875917	0.368261	1.375	0.582279	0.957818	0.0211538
histidine metabolic process	2	-0.0211538	0.0875917	0.368261	1.375	0.582279	0.957818	0.0211538
L-serine ammonia-lyase activity	3	0.100574	0.0866433	0.368261	1.75815	0.435548	0.846544	0.164596
nitrate metabolic process	2	0.139543	0.0865887	0.368261	3.5375	0.00616058	0.150934	0.215114
phosphorelay sensor kinase activity	23	0.00965034	0.0862774	0.368261	1.76547	0.0356082	0.25675	0.109633
signal transduction by protein phosphorylation	23	0.00965034	0.0862774	0.368261	1.76547	0.0356082	0.25675	0.104218
tRNA modification	5	-0.00513811	0.0838821	0.368261	1	0.991041	1	0.0154016
positive regulation of cell adhesion	2	-0.0792518	0.0908299	0.375834	2.19414	0.0492962	0.276474	0.172484
aerobic respiration	16	0.0497479	0.0917174	0.377827	1.92367	0.00782074	0.15636	0.136333
folic acid-containing compound biosynthetic process	5	0.0599077	0.0925125	0.379424	1.23568	0.891382	1	0.0684378
transcription factor binding	20	0.00235533	0.0931649	0.380423	1.34606	0.903726	1	0.0594821
cellular metabolic process	5	0.090667	0.0953088	0.386485	1.65071	0.35425	0.802449	0.127097
hydrogen peroxide catabolic process	5	0.0707692	0.0954796	0.386485	1.2423	0.862737	1	0.121978
penicillin binding	3	0.0980095	0.0965904	0.389289	1.58954	0.300552	0.760363	0.184866
succinate dehydrogenase activity	4	0.0557952	0.0970582	0.389488	2.12169	0.0766824	0.370583	0.138485
oxidoreductase activity, acting on CH-OH group of donors	9	-0.0206458	0.0998392	0.392196	1.57023	0.610417	0.967253	0.0792327
pilus organization	5	-0.00584225	0.0995307	0.392196	1.0944	0.975613	1	0.0324828
removal of superoxide radicals	2	-0.0428063	0.0995336	0.392196	2.36705	0.0383036	0.26221	0.146154
superoxide dismutase activity	2	-0.0428063	0.0995336	0.392196	2.36705	0.0383036	0.26221	0.146154
superoxide metabolic process	2	-0.0428063	0.0995336	0.392196	2.36705	0.0383036	0.26221	0.146154
CoA-transferase activity	4	0.0731246	0.101611	0.394167	1.33253	0.687692	1	0.119575
diguanylate cyclase activity	7	0.0804917	0.10153	0.394167	1.8466	0.072063	0.356865	0.175829
transmembrane transporter complex	2	0.120624	0.101597	0.394167	1.48239	0.57771	0.957818	0.188726
3-oxoacyl-[acyl-carrier-protein] synthase activity	5	-0.0687205	0.109972	0.401505	2.24168	0.0552802	0.295781	0.150325
adenine salvage	2	-0.0154143	0.109692	0.401505	1	0.932749	1	0.0153995
arginine catabolic process	3	-0.00187039	0.104571	0.401505	2.60962	0.0314119	0.25675	0.0393289
cellular oxidant detoxification	19	0.0278125	0.105916	0.401505	1.39095	0.921391	1	0.0783835
cellular response to unfolded protein	2	0.0886636	0.107795	0.401505	1.44182	0.471623	0.887033	0.115587
coproporphyrinogen oxidase activity	2	-0.0154143	0.109692	0.401505	1.5	0.55136	0.947078	0.0500386
D-methionine transport	2	-0.0154143	0.109692	0.401505	1	0.932749	1	0.0154143
leucine catabolic process	5	0.0531246	0.105069	0.401505	1.12673	0.956086	1	0.0583731
ligase activity	23	0.0035001	0.108004	0.401505	1.3515	0.983594	1	0.0436434
misfolded protein binding	2	0.0886636	0.107795	0.401505	1.44182	0.471623	0.887033	0.115587
phosphoric diester hydrolase activity	2	0.0889734	0.109692	0.401505	1.29249	0.698693	1	0.116284
protein folding chaperone	2	0.0886636	0.107795	0.401505	1.44182	0.471623	0.887033	0.115587
response to unfolded protein	2	0.0886636	0.107795	0.401505	1.44182	0.471623	0.887033	0.115587
thiamine biosynthetic process	2	-0.0154143	0.109692	0.401505	1	0.932749	1	0.0154084
thiamine diphosphate biosynthetic process	2	-0.0154143	0.109692	0.401505	1	0.932749	1	0.0154143
cation transport	8	0.0541181	0.113079	0.405512	1.61556	0.264408	0.724011	0.0976527
enterobactin transmembrane transporter activity	3	-0.0392804	0.114554	0.405512	2.14562	0.0348045	0.25675	0.15934
enterobactin transport	3	-0.0392804	0.114554	0.405512	2.14562	0.0348045	0.25675	0.15934
extracellular space	10	-0.0213948	0.112241	0.405512	1.80509	0.0951152	0.423695	0.06594
ferric-enterobactin import into cell	3	-0.0392804	0.114554	0.405512	2.14562	0.0348045	0.25675	0.155345
lipopolysaccharide export	5	0.0485091	0.113043	0.405512	1.09648	0.974754	1	0.0308405
outer membrane	28	0.040298	0.114039	0.405512	1.80771	0.00321779	0.103912	0.145759
phenylalanine-tRNA ligase activity	3	-0.0115385	0.114214	0.405512	1	0.966606	1	0.0141026
4 iron, 4 sulfur cluster binding	33	0.0426572	0.119685	0.405889	1.48861	0.846854	1	0.0931867
amino acid transmembrane transport	7	0.0186619	0.115923	0.405889	1.25088	0.909471	1	0.0582611
carbohydrate transmembrane transport	2	0.109615	0.120328	0.405889	1.42638	0.541466	0.942253	0.126923
deoxyribonucleotide biosynthetic process	2	0.119231	0.118608	0.405889	1.54475	0.500636	0.905764	0.188462
double-stranded DNA binding	3	0.0681715	0.119564	0.405889	1.18549	0.870628	1	0.130478
HslUV protease complex	2	0.119231	0.118608	0.405889	1.54475	0.500636	0.905764	0.188462
L-alpha-amino acid transmembrane transport	3	0.081151	0.117384	0.405889	1.85295	0.221258	0.654462	0.134028
oxidoreductase activity, acting on the CH-OH group of donors, NAD or NADP as acceptor	12	0.0517071	0.116079	0.405889	1.39848	0.65451	0.989203	0.0946347
polyphosphate kinase activity	2	0.109615	0.120328	0.405889	1.42638	0.541466	0.942253	0.146154
protein methyltransferase activity	2	0.112284	0.117331	0.405889	2.2063	0.317599	0.776075	0.0980322
protein ubiquitination	3	0.0799145	0.118426	0.405889	1.62364	0.293046	0.75785	0.136895
ribonucleoside-diphosphate reductase complex	2	0.119231	0.118608	0.405889	1.54475	0.500636	0.905764	0.188462
ubiquitin-protein transferase activity	3	0.0799145	0.118426	0.405889	1.62364	0.293046	0.75785	0.159658
cellular aromatic compound metabolic process	5	-0.00463023	0.122039	0.408441	1.87534	0.358763	0.810699	0.0647312
ligase activity, forming carbon-nitrogen bonds	2	-0.0102962	0.122401	0.408441	1	0.932749	1	0.0102763
response to drug	6	0.0649336	0.122036	0.408441	1.55741	0.338605	0.792064	0.103537
hydrolase activity, acting on acid anhydrides	2	0.086718	0.125493	0.410551	1.27823	0.737242	1	0.113641
isopentenyl diphosphate biosynthetic process, methylerythritol 4-phosphate pathway	3	-0.0576923	0.128325	0.410551	1.28035	0.762165	1	0.0553846
large ribosomal subunit	8	0.000961538	0.124573	0.410551	1.20031	0.951427	1	0.0580769
lyase activity	58	0.0331975	0.123704	0.410551	1.39486	0.985948	1	0.0903603
methylcrotonoyl-CoA carboxylase activity	3	0.0680282	0.128325	0.410551	1.21121	0.836699	1	0.0584526
methylcrotonoyl-CoA carboxylase complex	3	0.0680282	0.128325	0.410551	1.21121	0.836699	1	0.0722346
mitochondrial matrix	2	0.0909213	0.127403	0.410551	1.6733	0.219448	0.654462	0.118053
proteolysis	52	0.029856	0.126083	0.410551	1.56495	0.429999	0.843065	0.119244
regulation of gene expression	5	0.0604148	0.125876	0.410551	1.63713	0.263556	0.723806	0.137437
sulfurtransferase activity	2	-0.0102762	0.127861	0.410551	1	0.932749	1	0.0115682
terpenoid biosynthetic process	3	-0.0576923	0.128325	0.410551	1.28035	0.762165	1	0.0953846
transmembrane signaling receptor activity	12	-0.000247857	0.124661	0.410551	2.40039	1.43271e-05	0.00333464	0.147016
bacterial-type proximal promoter sequence-specific DNA binding	3	0.075641	0.130756	0.416896	1.28425	0.756763	1	0.0897436
3-deoxy-7-phosphoheptulonate synthase activity	3	-0.0897436	0.136502	0.423083	1.73386	0.247468	0.692638	0.156643
branched-chain amino acid transmembrane transporter activity	4	0.0906709	0.136007	0.423083	1.79813	0.191015	0.606224	0.142605
branched-chain amino acid transport	4	0.0906709	0.136007	0.423083	1.79813	0.191015	0.606224	0.161592
cAMP binding	2	-0.0153846	0.139828	0.423083	1	0.932749	1	0.0153846
cobalamin binding	2	-0.0116431	0.13898	0.423083	1	0.932749	1	0.0116431
cofactor binding	7	-0.059011	0.139967	0.423083	1.88515	0.208021	0.631098	0.12333
'de novo' UMP biosynthetic process	4	0.0442308	0.137782	0.423083	1.80952	0.372558	0.818629	0.0830769
GMP biosynthetic process	2	-0.0153846	0.139828	0.423083	1	0.932749	1	0.0153846
nitrite reductase [NAD(P)H] activity	2	-0.0153846	0.139828	0.423083	1.55	0.485803	0.893851	0.0326923
nitrogen utilization	2	-0.0153846	0.139828	0.423083	1	0.932749	1	0.0153846
oxidoreductase activity, acting on the CH-NH2 group of donors, NAD or NADP as acceptor	3	-0.0329234	0.134333	0.423083	1.40014	0.608037	0.967253	0.0679845
phenylalanyl-tRNA aminoacylation	2	-0.0153846	0.139828	0.423083	1	0.932749	1	0.0153846
phospholipid transport	2	-0.0153846	0.139828	0.423083	1.5	0.55136	0.947078	0.0153846
phospholipid transporter activity	2	-0.0153846	0.139828	0.423083	1.5	0.55136	0.947078	0.0153846
purine nucleobase biosynthetic process	2	-0.0153846	0.139828	0.423083	1	0.932749	1	0.0153846
structural molecule activity	7	-0.0253778	0.136362	0.423083	1.8487	0.245297	0.692036	0.096454
3-methyl-2-oxobutanoate dehydrogenase (2-methylpropanoyl-transferring) activity	2	0.0656371	0.144005	0.429708	2.49559	0.0325889	0.25675	0.166023
alpha-ketoacid dehydrogenase activity	2	0.0656371	0.144005	0.429708	2.49559	0.0325889	0.25675	0.166023
aminoacyl-tRNA ligase activity	4	-0.00192308	0.143189	0.429708	1	0.98287	1	0.0106509
branched-chain amino acid catabolic process	2	0.0656371	0.144005	0.429708	2.49559	0.0325889	0.25675	0.166023
negative regulation of siderophore biosynthetic process	2	0.0681254	0.144628	0.430186	1.93002	0.0762569	0.370583	0.165375
aminopeptidase activity	7	0.0585393	0.146184	0.433431	1.46155	0.756577	1	0.087388
peroxiredoxin activity	5	0.0486069	0.147137	0.434872	1.11129	0.965769	1	0.0499374
amino acid binding	8	-0.00493063	0.147955	0.435905	2.40284	0.0033484	0.103912	0.116452
3-hydroxyacyl-[acyl-carrier-protein] dehydratase activity	2	0.0952395	0.152566	0.448027	1.55647	0.410269	0.839474	0.131276
dipeptidase activity	3	-0.105451	0.153523	0.448027	1.96276	0.18491	0.606224	0.143488
heme oxidation	2	0.0617621	0.154341	0.448027	2.21852	0.048972	0.276321	0.158915
heme oxygenase (decyclizing) activity	2	0.0617621	0.154341	0.448027	2.21852	0.048972	0.276321	0.158915
nucleotide-excision repair	2	0.0873691	0.155919	0.448027	1.27823	0.737242	1	0.0866607
positive regulation of protein secretion	2	-0.0102564	0.15502	0.448027	1	0.932749	1	0.0102564
proton-transporting ATP synthase complex, coupling factor F(o)	2	-0.00769231	0.155873	0.448027	1	0.932749	1	0.00615385
RNA processing	7	0.00769231	0.155527	0.448027	1.53364	0.534998	0.936247	0.0867521
heme biosynthetic process	13	0.0141673	0.158316	0.453514	1.64083	0.204209	0.629533	0.107116
cation transmembrane transport	7	0.0497199	0.159605	0.455803	1.97727	0.00978599	0.162692	0.116783
ATPase activity	61	0.0142758	0.160615	0.457286	1.62336	0.33805	0.792064	0.0902411
carbamoyl-phosphate synthase (glutamine-hydrolyzing) activity	2	0.0576923	0.16181	0.457888	2.61905	0.025256	0.229791	0.161538
cellular response to amino acid stimulus	2	0.0576923	0.16181	0.457888	2.61905	0.025256	0.229791	0.161538
cellular response to oxygen levels	3	-0.00294501	0.165228	0.466142	1	0.966606	1	0.0391544
metal ion transport	5	-0.0105129	0.165975	0.466836	2.44215	0.00279634	0.103912	0.150008
cytochrome complex	2	0.0538462	0.168847	0.473483	2.55769	0.0251934	0.229791	0.169231
protein quality control for misfolded or incompletely synthesized proteins	4	0.08125	0.170659	0.477129	1.87021	0.203109	0.628222	0.168077
DNA synthesis involved in DNA repair	2	0.0492794	0.171384	0.477721	1.7478	0.431041	0.843065	0.0994725
spermidine transport	3	-0.00675068	0.173042	0.480903	1.75	0.0926508	0.417732	0.0278103
chaperone-mediated protein complex assembly	2	0.0846748	0.174381	0.483035	2.26875	0.307443	0.763278	0.153886
cytochrome complex assembly	11	0.0294018	0.175052	0.483035	1.24808	0.98318	1	0.0392598
serine-type endopeptidase activity	9	0.0637488	0.175366	0.483035	1.61471	0.411194	0.83952	0.142454
DNA ligation	2	-0.00967501	0.17829	0.484735	1.83567	0.395465	0.838543	0.0393262
ferric iron transmembrane transporter activity	4	-0.00660691	0.18119	0.484735	1.89368	0.0254903	0.229791	0.176263
glycerol-3-phosphate catabolic process	3	0.101282	0.17823	0.484735	2.53362	0.0279338	0.24305	0.183333
glycerol-3-phosphate dehydrogenase complex	3	0.101282	0.17823	0.484735	2.53362	0.0279338	0.24305	0.183333
lipid binding	2	0.0948718	0.179305	0.484735	1.55647	0.410269	0.839474	0.147115
lipopolysaccharide floppase activity	3	0.060296	0.179905	0.484735	1.1608	0.90355	1	0.0308286
negative regulation of single-species biofilm formation on inanimate substrate	3	0.0723077	0.179135	0.484735	1.56268	0.344088	0.793118	0.0915385
response to bacterium	2	0.0971516	0.180933	0.484735	1.58349	0.313068	0.773119	0.18029
signaling receptor binding	2	0.0971516	0.180933	0.484735	1.58349	0.313068	0.773119	0.18029
trivalent inorganic cation transport	4	-0.00660691	0.18119	0.484735	1.89368	0.0254903	0.229791	0.176263
base-excision repair	3	0.0754301	0.182027	0.48558	1.37098	0.66481	0.989335	0.130891
coenzyme biosynthetic process	3	-0.00520967	0.183168	0.487226	1.43333	0.637044	0.970683	0.0391768
S-adenosyl-L-methionine binding	3	-0.0451923	0.185939	0.493188	1.65239	0.636392	0.970683	0.0701923
intrinsic component of plasma membrane	6	0.0878794	0.188592	0.493246	2.0914	0.0529173	0.2898	0.156269
L-threonine ammonia-lyase activity	2	0.0912449	0.187666	0.493246	1.4978	0.500848	0.905764	0.120315
pyridoxamine-phosphate oxidase activity	3	-0.0896641	0.187338	0.493246	1.73386	0.247468	0.692638	0.134711
regulation of nitrogen utilization	2	-0.0115834	0.186758	0.493246	1	0.932749	1	0.0154744
single-species biofilm formation	42	0.0319153	0.18861	0.493246	1.6725	0.186616	0.606224	0.118179
3-oxoacyl-[acyl-carrier-protein] reductase (NADPH) activity	2	-0.0115385	0.19334	0.493859	1.18517	0.824292	1	0.0375
3-oxo-glutaryl-[acp] methyl ester reductase activity	2	-0.0115385	0.19334	0.493859	1.18517	0.824292	1	0.0596154
3-oxo-pimeloyl-[acp] methyl ester reductase activity	2	-0.0115385	0.19334	0.493859	1.18517	0.824292	1	0.0596154
carbohydrate phosphorylation	2	0.0865385	0.192257	0.493859	1.27823	0.737242	1	0.163077
cytochrome-c peroxidase activity	3	-0.0403584	0.193618	0.493859	2.18669	0.0373822	0.26221	0.121113
denitrification pathway	3	-0.00776702	0.192587	0.493859	1.84356	0.159058	0.554619	0.07588
fatty acid synthase activity	2	0.0865385	0.192257	0.493859	1.27823	0.737242	1	0.113462
fatty acid synthase complex	2	0.0865385	0.192257	0.493859	1.27823	0.737242	1	0.113462
propionate catabolic process, 2-methylcitrate cycle	2	0.0865385	0.192257	0.493859	1.31682	0.674788	0.989335	0.0969231
beta-alanine biosynthetic process	4	-0.00384615	0.19538	0.495638	1	0.98287	1	0.00384615
protein secretion by the type V secretion system	4	0.0341491	0.194939	0.495638	1.631	0.383846	0.829142	0.120407
hydrolase activity	125	0.027338	0.205466	0.519808	1.55423	0.671541	0.989335	0.0957421
small ribosomal subunit rRNA binding	3	-0.00897436	0.206444	0.520867	1.21856	0.811831	1	0.0551282
arginine transmembrane transport	2	-0.00963029	0.207991	0.52335	2.09375	0.324639	0.785035	0.101292
electron transport chain	54	0.00413672	0.209972	0.526912	1.79874	0.0245066	0.229791	0.108361
ribosome binding	10	0.055174	0.211926	0.530386	1.26734	0.945832	1	0.0787565
aconitate hydratase activity	4	0.0529403	0.21757	0.54305	1.24449	0.8399	1	0.130799
potassium:proton antiporter activity	2	0.0953007	0.218309	0.543437	1.40786	0.562478	0.952122	0.120532
purine nucleobase metabolic process	3	-0.000201749	0.221431	0.54974	1	0.966606	1	0.0247364
fatty acid beta-oxidation using acyl-CoA dehydrogenase	2	0.0856971	0.223603	0.553656	1.28893	0.700541	1	0.113041
response to toxic substance	3	0.0628205	0.227212	0.560976	1.36806	0.716285	1	0.0858974
ubiquinone binding	2	0.0851521	0.227765	0.560976	1.31682	0.674788	0.989335	0.112284
chaperone binding	7	0.0242334	0.233349	0.568712	1.56572	0.741462	1	0.103485
cytoplasmic side of plasma membrane	2	-0.00641026	0.232955	0.568712	2.01042	0.366324	0.817734	0.05
hydrolase activity, hydrolyzing N-glycosyl compounds	3	0.0928614	0.232665	0.568712	1.49442	0.48581	0.893851	0.173649
negative regulation of cell division	2	-0.00961538	0.231805	0.568712	2.01042	0.366324	0.817734	0.075
protein-glutamine glutaminase activity	3	-0.00386619	0.237475	0.577258	2.62574	0.00867169	0.162692	0.135216
3-isopropylmalate dehydratase activity	2	0.0313142	0.23877	0.57739	1	0.932749	1	0.0313142
mRNA binding	5	0.0753846	0.238524	0.57739	1.41349	0.661504	0.989335	0.145385
ATPase-coupled glycine betaine transporter activity	3	0.0901411	0.240721	0.579801	2.44593	0.043724	0.264656	0.18542
FAD binding	9	0.010299	0.241013	0.579801	1.5313	0.649415	0.98454	0.0841878
cellular response to iron ion	9	-0.00615246	0.2425	0.581875	1.87833	0.00577395	0.145285	0.179095
4-hydroxyphenylacetate catabolic process	2	0.0311902	0.246251	0.584014	1	0.932749	1	0.0311902
cell cycle	13	-0.00906593	0.246094	0.584014	1.63525	0.353321	0.802449	0.120879
'de novo' pyrimidine nucleobase biosynthetic process	3	0.0423077	0.247155	0.584014	1.49853	0.68047	0.991421	0.0644231
nucleus	3	-0.00994005	0.247075	0.584014	1.27949	0.767235	1	0.0423914
pyrimidine nucleotide biosynthetic process	4	0.0353846	0.246024	0.584014	1.80952	0.372558	0.818629	0.0662722
tyrosine catabolic process	3	-0.0038511	0.244447	0.584014	1	0.966606	1	0.00385358
cell adhesion involved in single-species biofilm formation	11	0.0236227	0.248716	0.586213	1.44964	0.777012	1	0.0936568
cellular response to DNA damage stimulus	19	0.0426527	0.24972	0.587095	1.42495	0.850664	1	0.0962687
2-amino-4-hydroxy-6-hydroxymethyldihydropteridine diphosphokinase activity	2	0.075	0.258636	0.593079	1.27238	0.773098	1	0.135897
anti-sigma factor antagonist activity	2	0.0961538	0.257112	0.593079	1.75422	0.145204	0.536449	0.178846
arylformamidase activity	2	-0.0794872	0.255405	0.593079	2.83657	0.023288	0.229791	0.128578
heme O biosynthetic process	2	0.0961538	0.257112	0.593079	1.81995	0.162188	0.558289	0.178846
integral component of membrane	562	0.0231869	0.254468	0.593079	1.65627	0.00308001	0.103912	0.102192
iron ion transmembrane transport	5	-0.00295089	0.257762	0.593079	1.89272	0.0143805	0.196886	0.176263
protein transport	37	-0.0143063	0.2546	0.593079	1.52687	0.89967	1	0.0792116
protein unfolding	2	0.075	0.258636	0.593079	1.27238	0.773098	1	0.109615
protoheme IX farnesyltransferase activity	2	0.0961538	0.257112	0.593079	1.81995	0.162188	0.558289	0.178846
symporter activity	3	-0.0230769	0.253562	0.593079	2.21428	0.0641111	0.326161	0.131065
positive regulation of cell motility	7	0.063662	0.259524	0.593654	1.77366	0.123928	0.491988	0.142225
cytosolic small ribosomal subunit	10	0.0184615	0.264125	0.601784	1.10895	0.996335	1	0.0523077
glycerol-3-phosphate metabolic process	4	0.0769231	0.264371	0.601784	2.31413	0.0256695	0.229791	0.169231
pyridoxal phosphate binding	28	0.00833958	0.266314	0.604727	1.49998	0.835387	1	0.0608828
NAD binding	15	0.0476557	0.267567	0.606094	1.44393	0.534722	0.936247	0.0869593
3 iron, 4 sulfur cluster binding	2	0.0482031	0.280223	0.611331	1.7478	0.431041	0.843065	0.0983962
5-carboxymethyl-2-hydroxymuconate delta-isomerase activity	2	0.0309479	0.28448	0.611331	1	0.932749	1	0.0309479
5-oxopent-3-ene-1,2,5-tricarboxylate decarboxylase activity	2	0.0309479	0.28448	0.611331	1	0.932749	1	0.0309479
acetylpyruvate hydrolase activity	2	0.0309479	0.28448	0.611331	1	0.932749	1	0.0309479
activation of protein kinase activity	2	0.0443421	0.291671	0.611331	1.78086	0.405937	0.839474	0.0945352
amino acid transport	18	0.0173343	0.289601	0.611331	1.61063	0.547945	0.947078	0.0790478
bacterial-type flagellum-dependent swarming motility	27	0.000881624	0.285189	0.611331	1.6539	0.450202	0.865987	0.112791
cell surface receptor signaling pathway	3	-0.0290706	0.271503	0.611331	1.96613	0.0376662	0.26221	0.160331
cobalt ion binding	6	-0.00756347	0.291068	0.611331	2.00744	0.10303	0.444077	0.127394
cytoplasm	238	0.0154702	0.284883	0.611331	1.60252	0.730228	1	0.0837147
DNA repair	19	0.0420818	0.282972	0.611331	1.45986	0.850986	1	0.0960148
DNA topoisomerase activity	2	0.0480769	0.285704	0.611331	1.7478	0.431041	0.843065	0.075641
DNA topoisomerase type II (ATP-hydrolyzing) activity	2	0.0480769	0.285704	0.611331	1.7478	0.431041	0.843065	0.0980769
DNA-directed DNA polymerase activity	4	0.00669353	0.294831	0.611331	1.88973	0.342965	0.793118	0.0933027
drug binding	2	0.0758605	0.280223	0.611331	1.60607	0.299275	0.760363	0.166789
homoserine transmembrane transporter activity	2	0.0480769	0.285704	0.611331	1.7478	0.431041	0.843065	0.0980769
homoserine transport	2	0.0480769	0.285704	0.611331	1.7478	0.431041	0.843065	0.0980769
hydrolase activity, acting on carbon-nitrogen (but not peptide) bonds, in linear amides	4	0.0287253	0.294094	0.611331	1.40433	0.575116	0.957818	0.0744326
isoleucine biosynthetic process	3	0.0309295	0.292332	0.611331	1	0.966606	1	0.0308654
isoprenoid biosynthetic process	4	-0.0355769	0.284619	0.611331	1.21026	0.874311	1	0.0692308
isoprenoid catabolic process	6	0.0264077	0.27495	0.611331	1	0.995253	1	0.0269529
nitronate monooxygenase activity	2	-0.0730769	0.27982	0.611331	1.77179	0.417514	0.841354	0.0953846
oxidoreductase activity, acting on NAD(P)H, quinone or similar compound as acceptor	9	0.0223077	0.275298	0.611331	1.14081	0.985859	1	0.0394872
peptidoglycan glycosyltransferase activity	2	0.0758605	0.280223	0.611331	1.60607	0.299275	0.760363	0.182616
periplasmic space	49	0.0428957	0.282293	0.611331	1.68326	0.0128446	0.179991	0.130473
polyamine transport	4	-0.000365045	0.289756	0.611331	1.41667	0.482314	0.892712	0.0345879
positive regulation of single-species biofilm formation on inanimate substrate	9	0.0631388	0.281593	0.611331	1.88417	0.06163	0.318764	0.156481
protein kinase activator activity	2	0.0443421	0.291671	0.611331	1.78086	0.405937	0.839474	0.0945352
protein phosphorylation	2	-0.00294471	0.281603	0.611331	1.32784	0.631275	0.967253	0.047476
protein targeting	7	-0.00362374	0.294466	0.611331	1.25097	0.93306	1	0.0835844
putrescine transport	4	0.00116105	0.291742	0.611331	1.5625	0.268213	0.730135	0.0270818
pyochelin biosynthetic process	2	-0.00523462	0.270698	0.611331	1.42179	0.62	0.967253	0.134641
ribosomal large subunit assembly	3	0	0.29449	0.611331	1	0.966606	1	0.0115385
salicylic acid biosynthetic process	2	-0.00785193	0.278412	0.611331	1.42179	0.62	0.967253	0.134518
siroheme biosynthetic process	2	-0.00386603	0.288284	0.611331	2.05234	0.19209	0.606224	0.0534851
SOS response	4	0.0642554	0.280174	0.611331	1.54417	0.520382	0.92281	0.120138
uroporphyrin-III C-methyltransferase activity	2	-0.00386603	0.288284	0.611331	2.05234	0.19209	0.606224	0.0439986
valine biosynthetic process	3	0.0309295	0.292332	0.611331	1	0.966606	1	0.0308654
glucose-6-phosphate dehydrogenase activity	2	-0.0134615	0.295625	0.611615	1.32784	0.631275	0.967253	0.0930769
2-methylisocitrate dehydratase activity	2	0.0769231	0.298351	0.614524	1.48898	0.463807	0.881364	0.173077
mRNA 3'-UTR binding	2	0.0769231	0.298351	0.614524	1.48898	0.463807	0.881364	0.167308
antioxidant activity	6	0.0231977	0.300984	0.61808	1	0.995253	1	0.0241442
propionate metabolic process, methylcitrate cycle	3	0.0282447	0.301405	0.61808	1.36477	0.631659	0.967253	0.0705524
glutamate biosynthetic process	3	-0.0260724	0.303326	0.61929	1.18158	0.889269	1	0.0446345
membrane	648	0.0230595	0.302681	0.61929	1.66477	0.000227742	0.0265034	0.103352
chorismate metabolic process	2	-0.00576923	0.307703	0.621755	1.39607	0.631675	0.967253	0.119231
chorismate mutase activity	2	-0.00576923	0.307703	0.621755	1.39607	0.631675	0.967253	0.125824
citrate (Si)-synthase activity	2	0.0365385	0.309208	0.621755	1.375	0.582279	0.957818	0.0365385
citrate synthase activity	2	0.0365385	0.309208	0.621755	1.375	0.582279	0.957818	0.0365385
dioxygenase activity	15	0.0155563	0.306635	0.621755	1.59522	0.618784	0.967253	0.0862862
metalloendopeptidase activity	7	0.0291745	0.307059	0.621755	1.47503	0.593484	0.967253	0.0780122
mRNA catabolic process	2	0.0367024	0.308562	0.621755	1.38889	0.567915	0.957818	0.094842
antibiotic biosynthetic process	9	-0.0260348	0.312159	0.62423	1.79518	0.0447075	0.264656	0.11837
poly-hydroxybutyrate biosynthetic process	2	-0.00598206	0.31245	0.62423	1.32784	0.631275	0.967253	0.0752128
transmembrane transporter activity	107	0.0315476	0.311543	0.62423	1.61204	0.322471	0.782842	0.0980738
polyamine binding	2	-0.00774184	0.313142	0.624272	1.45833	0.393624	0.836677	0.0613009
anaerobic respiration	7	0.0508564	0.317345	0.627315	2.23709	0.0183354	0.215423	0.146505
cell redox homeostasis	12	0.0287349	0.319868	0.627315	1.29571	0.961515	1	0.0635425
electron transport coupled proton transport	9	0.0426894	0.321081	0.627315	1.9919	0.0244842	0.229791	0.144857
hemolysis in other organism	2	-0.0715219	0.318123	0.627315	2.38846	0.0363989	0.258682	0.0898226
methyltransferase activity	24	0.0143882	0.320006	0.627315	1.51049	0.876103	1	0.0711173
positive regulation of transcription, DNA-templated	36	0.00707379	0.320955	0.627315	1.80363	0.0208432	0.221632	0.117156
potassium ion transmembrane transport	4	0.0466416	0.316526	0.627315	1.36785	0.636084	0.970683	0.051084
protein deamination	2	-0.0038762	0.322754	0.627315	2.73514	0.0212063	0.221632	0.135667
protein demethylation	2	-0.0038762	0.322754	0.627315	2.73514	0.0212063	0.221632	0.135667
protein kinase activity	2	-0.00588942	0.320985	0.627315	1.32784	0.631275	0.967253	0.110817
protein-glutamate methylesterase activity	2	-0.0038762	0.322754	0.627315	2.73514	0.0212063	0.221632	0.135667
transmembrane transport	209	0.0297283	0.316068	0.627315	1.60625	0.226072	0.661288	0.102264
peptidase activity	38	0.0252076	0.325227	0.630804	1.57944	0.350751	0.800365	0.120528
DNA replication initiation	3	0.0797297	0.329925	0.634628	1.78278	0.252016	0.700377	0.147095
ferredoxin-NADP+ reductase activity	2	-0.0711019	0.329445	0.634628	2.03333	0.328086	0.785214	0.125059
heme catabolic process	2	-0.0711019	0.329445	0.634628	2.03333	0.328086	0.785214	0.15645
phosphotransferase activity, alcohol group as acceptor	5	0.0608612	0.329571	0.634628	1.81388	0.1506	0.537198	0.139699
protocatechuate 3,4-dioxygenase activity	2	-0.00385358	0.333277	0.639754	3.06334	0.0109712	0.176106	0.134875
carnitine transmembrane transport	6	0.0546412	0.33559	0.641548	1.96416	0.149225	0.537198	0.183912
carnitine transmembrane transporter activity	6	0.0546412	0.33559	0.641548	1.96416	0.149225	0.537198	0.188394
cysteine biosynthetic process	2	0.0311326	0.336909	0.64275	1	0.932749	1	0.0311326
copper ion binding	9	0.00726975	0.339874	0.643138	2.15812	0.00160943	0.0681081	0.108841
peptidyl-tyrosine phosphorylation	2	-0.0642149	0.340566	0.643138	2.31902	0.040059	0.263	0.152376
protein tyrosine kinase activity	2	-0.0642149	0.340566	0.643138	2.31902	0.040059	0.263	0.152376
solute:proton antiporter activity	3	0.0620585	0.338893	0.643138	1.43271	0.582486	0.957818	0.0860508
tRNA processing	10	0.0132807	0.3381	0.643138	1.12335	0.991714	1	0.0429645
acetolactate synthase activity	2	0.0310096	0.34726	0.647894	1	0.932749	1	0.0310897
glycolytic process	8	0.0476797	0.34684	0.647894	1.83662	0.103853	0.444681	0.143514
iron ion homeostasis	4	-0.0378607	0.346903	0.647894	2.21885	0.0108948	0.176106	0.180072
peptidyl-prolyl cis-trans isomerase activity	10	0.0405733	0.346423	0.647894	1.47839	0.674517	0.989335	0.0909081
protein peptidyl-prolyl isomerization	10	0.0405733	0.346423	0.647894	1.47839	0.674517	0.989335	0.0909081
proton transmembrane transporter activity	2	-0.00288462	0.343792	0.647894	1.28091	0.704405	1	0.0375
leucine biosynthetic process	4	0.0411804	0.349041	0.648617	1.3795	0.6104	0.967253	0.093281
transferase activity, transferring hexosyl groups	4	0.038209	0.348382	0.648617	1.65812	0.333073	0.789236	0.158106
cellular response to oxidative stress	6	-0.0163183	0.353739	0.650801	1.69445	0.495469	0.904473	0.107241
protein autophosphorylation	3	0.0585651	0.351632	0.650801	1.7089	0.157695	0.551932	0.106458
protein targeting to membrane	2	0.0740389	0.350989	0.650801	1.27823	0.737242	1	0.107331
protein transport by the Tat complex	2	0.0309488	0.354037	0.650801	1	0.932749	1	0.0309488
pyridoxine biosynthetic process	5	-0.0390628	0.35511	0.650801	1.57145	0.375602	0.818936	0.113646
respiratory electron transport chain	10	-0.00495497	0.354613	0.650801	1.77931	0.195853	0.616011	0.100942
TAT protein transport complex	2	0.0309488	0.354037	0.650801	1	0.932749	1	0.0309129
N-acetyltransferase activity	11	-0.00071649	0.357933	0.654686	1.47162	0.747773	1	0.0993412
magnesium ion transmembrane transporter activity	2	-0.0253592	0.359233	0.655777	1.84053	0.100677	0.440818	0.0951736
(S)-2-(5-amino-1-(5-phospho-D-ribosyl)imidazole-4-carboxamido)succinate AMP-lyase (fumarate-forming) activity	2	0.0464731	0.363282	0.656732	2.47634	0.0358512	0.25675	0.0853958
carbohydrate transport	6	0.0401633	0.361897	0.656732	1.14213	0.963202	1	0.0612336
choline catabolic process	5	0.0655487	0.363761	0.656732	2.1218	0.136673	0.516028	0.123723
'de novo' AMP biosynthetic process	2	0.0464731	0.363282	0.656732	2.47634	0.0358512	0.25675	0.0853958
N6-(1,2-dicarboxyethyl)AMP AMP-lyase (fumarate-forming) activity	2	0.0464731	0.363282	0.656732	2.47634	0.0358512	0.25675	0.0749164
porphyrin-containing compound biosynthetic process	7	0.0201566	0.365025	0.656732	2.0841	0.054121	0.292946	0.0933979
protein methylation	3	0.0735738	0.3654	0.656732	2.27318	0.133627	0.509865	0.132648
thiosulfate sulfurtransferase activity	2	0.0308885	0.364238	0.656732	1	0.932749	1	0.0308169
negative regulation of secondary metabolite biosynthetic process	8	0.0270633	0.366914	0.656917	1.36377	0.732625	1	0.0765557
quinolinate biosynthetic process	2	-0.00582144	0.366396	0.656917	1.48785	0.507841	0.914508	0.0396202
double-strand break repair	2	0.032853	0.367755	0.657158	1.7478	0.431041	0.843065	0.066315
metal ion binding	231	0.0234558	0.370058	0.658958	1.58645	0.407124	0.839474	0.094272
nucleotide binding	196	0.0215356	0.370546	0.658958	1.52339	0.83467	1	0.0866808
pyridoxal phosphate biosynthetic process	4	-0.0595558	0.370885	0.658958	1.5504	0.475277	0.88852	0.117387
carbon-sulfur lyase activity	3	-0.00985577	0.374478	0.663164	1.70002	0.396304	0.838543	0.139603
tRNA methylation	3	1.98e-05	0.374677	0.663164	1	0.966606	1	0.0246985
glycerol catabolic process	2	0.0730769	0.376817	0.665687	1.64466	0.239416	0.680198	0.165385
cytosol	183	0.0279866	0.378056	0.666609	1.47724	0.989711	1	0.0887483
amidase activity	2	-0.00255397	0.382082	0.669318	1.32784	0.631275	0.967253	0.0555561
cellular iron ion homeostasis	5	0.047033	0.381113	0.669318	1.56397	0.290106	0.754438	0.152236
oxidoreductase activity, acting on diphenols and related substances as donors, oxygen as acceptor	4	0.0288462	0.382467	0.669318	2.05975	0.046158	0.264656	0.151923
thioredoxin peroxidase activity	4	0.0250297	0.381421	0.669318	1	0.98287	1	0.0250297
glyoxylate cycle	2	0.0308286	0.388913	0.67426	1	0.932749	1	0.0308286
isocitrate dehydrogenase (NADP+) activity	2	0.0308286	0.388913	0.67426	1	0.932749	1	0.0308286
N-acyl homoserine lactone synthase activity	2	-0.0590148	0.386674	0.67426	2.33983	0.0391058	0.262383	0.179948
sulfuric ester hydrolase activity	2	0.0501931	0.387949	0.67426	1.2412	0.801311	1	0.0733591
tRNA wobble uridine modification	2	0.0308286	0.388913	0.67426	1	0.932749	1	0.0308088
manganese ion binding	5	-0.00401235	0.390161	0.675167	1.65754	0.374582	0.818629	0.0917582
lipopolysaccharide transport	7	0.00494189	0.392376	0.676485	1.26567	0.967061	1	0.0506813
ubiquinone biosynthetic process	3	0.0307692	0.392026	0.676485	1	0.966606	1	0.0307692
cyclic-di-GMP binding	8	-0.035366	0.397046	0.679503	1.59407	0.306566	0.763278	0.13156
DNA-binding transcription activator activity	29	0.0118986	0.396158	0.679503	1.65254	0.222138	0.654462	0.0946657
integral component of plasma membrane	73	0.0260532	0.396481	0.679503	1.59944	0.603795	0.967253	0.0895394
transaminase activity	15	0.00315538	0.394934	0.679503	1.42305	0.829943	1	0.0478124
branched-chain amino acid biosynthetic process	6	0.0153543	0.398291	0.680384	1.12431	0.968012	1	0.0463313
iron-sulfur cluster assembly	8	0.0203649	0.399958	0.681979	1.35167	0.896243	1	0.0468717
outer membrane-bounded periplasmic space	28	0.0104243	0.403981	0.686326	1.65181	0.18792	0.606224	0.0981086
pathogenesis	45	0.00496644	0.403837	0.686326	2.00697	0.000358281	0.033356	0.111094
S-adenosylmethionine-dependent methyltransferase activity	5	0.00156222	0.404756	0.686389	1.48659	0.595639	0.967253	0.0838699
phosphorelay response regulator activity	15	0.0198832	0.406674	0.688388	1.78265	0.0628257	0.322731	0.0963289
oxidoreductase activity, acting on single donors with incorporation of molecular oxygen, incorporation of two atoms of oxygen	4	0.0034288	0.407919	0.689242	2.03167	0.286852	0.754438	0.0659656
divalent inorganic cation transport	2	0.0385289	0.412252	0.695301	2.19224	0.0528047	0.2898	0.165385
oxidoreductase activity, acting on the CH-NH2 group of donors	4	-0.0475484	0.414847	0.698413	1.5504	0.475277	0.88852	0.09399
glycerol metabolic process	5	-0.0425695	0.416817	0.700463	2.6189	0.00147055	0.0681081	0.182238
dephosphorylation	12	0.0490749	0.418957	0.701527	1.60879	0.23964	0.680198	0.142754
ribosomal small subunit assembly	2	-0.00576923	0.418735	0.701527	1.32784	0.631275	0.967253	0.075
negative regulation of protein secretion	10	-0.035112	0.425626	0.711415	1.6736	0.629245	0.967253	0.0929194
acetyl-CoA:L-glutamate N-acetyltransferase activity	2	-0.0656431	0.429495	0.711495	1.77179	0.417514	0.841354	0.118151
acyl-CoA hydrolase activity	4	0.0347668	0.428304	0.711495	1.32233	0.711354	1	0.0569152
glutamate N-acetyltransferase activity	2	-0.0656431	0.429495	0.711495	1.77179	0.417514	0.841354	0.0657221
methione N-acyltransferase activity	2	-0.0656431	0.429495	0.711495	1.77179	0.417514	0.841354	0.118151
secretion	4	0.00202094	0.427234	0.711495	1.27775	0.820824	1	0.0859986
hydrolase activity, acting on ester bonds	10	-0.00377126	0.432346	0.714945	2.14733	0.00376029	0.109401	0.141736
histidine biosynthetic process	2	-0.0621348	0.442295	0.7301	1.77179	0.417514	0.841354	0.170495
Gram-negative-bacterium-type cell outer membrane assembly	6	0.0244332	0.444004	0.730621	1.32161	0.819292	1	0.0740164
regulation of cellular response to oxidative stress	2	0.0615459	0.44418	0.730621	1.74289	0.23777	0.680198	0.161798
D-amino-acid dehydrogenase activity	2	-0.0115385	0.447143	0.734198	1.41924	0.557869	0.947766	0.0784615
long-chain fatty acid catabolic process	2	-0.0615385	0.448776	0.735582	1.77179	0.417514	0.841354	0.117308
endonuclease activity	7	0.0404686	0.450446	0.737022	1.36269	0.457327	0.874273	0.143603
oxidation-reduction process	303	0.0235642	0.455041	0.742046	1.65576	0.130782	0.501061	0.0959611
oxidoreductase activity	216	0.0152186	0.455111	0.742046	1.64841	0.275452	0.740304	0.0891075
phosphatase activity	8	0.00970792	0.457447	0.744551	1.61971	0.282637	0.747543	0.114721
'de novo' IMP biosynthetic process	8	0.000323122	0.458923	0.745651	1.39823	0.82821	1	0.0729107
phosphotransferase activity, for other substituted phosphate groups	3	0.0424228	0.462922	0.750836	1.39691	0.605033	0.967253	0.0639917
fimbrial usher porin activity	3	0.050475	0.466602	0.751312	1.42977	0.512979	0.916356	0.112583
NAD(P)H dehydrogenase (quinone) activity	2	0.0207934	0.465019	0.751312	1	0.932749	1	0.0249521
nucleic acid binding	17	0.0344146	0.465876	0.751312	1.28737	0.976317	1	0.0658503
protein dimerization activity	4	-0.0064799	0.46725	0.751312	1.76344	0.364339	0.817734	0.0797171
sulfate transport	3	0.0516302	0.46615	0.751312	1.72607	0.125659	0.491988	0.0959726
transcription initiation from bacterial-type RNA polymerase promoter	3	0.0442345	0.468798	0.752501	1.49916	0.474055	0.88852	0.123333
protein maturation by iron-sulfur cluster transfer	4	0.0230769	0.469978	0.753097	1.64084	0.514091	0.916356	0.050641
zinc ion binding	33	0.0410835	0.471622	0.754432	1.63894	0.353562	0.802449	0.114948
aromatic amino acid family biosynthetic process	11	-0.00203544	0.472512	0.75456	1.32985	0.902856	1	0.0821634
ATPase-coupled transmembrane transporter activity	16	0.00918172	0.473436	0.754741	1.65353	0.33049	0.788938	0.124686
polysaccharide biosynthetic process	5	0.0429201	0.474713	0.755484	1.55097	0.300434	0.760363	0.090757
4-aminobutyrate transaminase activity	3	-0.0012969	0.487681	0.7557	1.25	0.801358	1	0.0231215
calcium ion binding	4	-0.0139009	0.500824	0.7557	2.21608	0.0243944	0.229791	0.12861
cell outer membrane	59	0.0126376	0.495183	0.7557	1.80503	0.000755933	0.0541364	0.134958
division septum assembly	2	0.0307692	0.484802	0.7557	1	0.932749	1	0.0307692
efflux pump complex	10	-0.00514103	0.485456	0.7557	1.74994	0.177094	0.593074	0.161771
fatty acid catabolic process	2	0.0307692	0.484802	0.7557	1	0.932749	1	0.0307692
gamma-aminobutyric acid metabolic process	3	-0.0012969	0.487681	0.7557	1.25	0.801358	1	0.0231215
glycerol-3-phosphate dehydrogenase (quinone) activity	2	0.0807692	0.487921	0.7557	3.02219	0.0129532	0.179991	0.185385
glycine catabolic process	3	0.0221154	0.496758	0.7557	1.1608	0.90355	1	0.0548077
glycine metabolic process	4	0.0249137	0.498398	0.7557	1.92722	0.322891	0.782842	0.0763422
Gram-negative-bacterium-type cell wall	4	0.00363227	0.492849	0.7557	1.51813	0.494753	0.904473	0.0516558
histidine phosphotransfer kinase activity	3	0.0488043	0.485552	0.7557	1.7089	0.157695	0.551932	0.0591433
iron import into cell	2	-0.0193644	0.494477	0.7557	1.49691	0.503603	0.908633	0.120939
lactoylglutathione lyase activity	2	0.0307692	0.484802	0.7557	1	0.932749	1	0.0307692
magnesium ion transmembrane transport	3	-0.01306	0.497237	0.7557	1.85665	0.0534524	0.291018	0.0724234
methionine biosynthetic process	4	0.00773791	0.488479	0.7557	1	0.98287	1	0.0185064
methylation	26	0.0182021	0.477761	0.7557	1.48977	0.910949	1	0.079631
methylglyoxal catabolic process to D-lactate via S-lactoyl-glutathione	2	0.0307692	0.484802	0.7557	1	0.932749	1	0.0307692
mismatch repair	2	0.054778	0.489537	0.7557	1.27823	0.737242	1	0.0524466
mRNA processing	2	0.0615385	0.478036	0.7557	1.60022	0.340073	0.793118	0.152564
NADP binding	13	0.0237888	0.495388	0.7557	1.66444	0.452948	0.868699	0.0772787
negative regulation of proteolysis	2	0.0711538	0.490481	0.7557	0.778233	0.875515	1	0.0980769
negative regulation of single-species biofilm formation	2	-0.0278614	0.498179	0.7557	2.26706	0.0460276	0.264656	0.0875436
nitrate assimilation	8	0.0295888	0.495287	0.7557	1.84925	0.391143	0.833659	0.0980958
phosphoenolpyruvate-dependent sugar phosphotransferase system	3	0.028418	0.477765	0.7557	1	0.966606	1	0.028418
phospholipase C activity	3	0.0257929	0.490933	0.7557	2.08297	0.0830393	0.38849	0.114891
pore complex	4	0.0288984	0.49372	0.7557	1.67107	0.342965	0.793118	0.166059
positive regulation of catabolic process	2	0.0480466	0.500213	0.7557	1.97858	0.374148	0.818629	0.0618262
protein metabolic process	4	0.0394007	0.478973	0.7557	1.39447	0.588617	0.964794	0.101223
protein-disulfide reductase activity	2	0.0307692	0.484802	0.7557	1	0.932749	1	0.0307692
signal sequence binding	2	-0.00373974	0.500216	0.7557	1.32784	0.631275	0.967253	0.0973548
tRNA seleno-modification	2	0.0307692	0.484802	0.7557	1	0.932749	1	0.0307692
D-alanine catabolic process	2	-0.0173077	0.50541	0.757709	1.41924	0.557869	0.947766	0.075641
nucleoside-triphosphate diphosphatase activity	2	-0.0173077	0.50541	0.757709	1.41924	0.557869	0.947766	0.111538
nucleotide metabolic process	2	-0.0173077	0.50541	0.757709	1.41924	0.557869	0.947766	0.0980769
ribonucleoprotein complex	2	-0.00369231	0.505121	0.757709	1	0.932749	1	0.0196923
ATP binding	175	0.0233864	0.510752	0.762688	1.52238	0.865148	1	0.0844156
ATPase-coupled quaternary ammonium compound transmembrane transporting activity	3	-0.0141026	0.512828	0.762688	2.44593	0.043724	0.264656	0.178205
choline transport	3	-0.0141026	0.512828	0.762688	2.44593	0.043724	0.264656	0.167308
chromosome	2	0.0320513	0.512114	0.762688	1.7478	0.431041	0.843065	0.0653846
phenylacetate catabolic process	3	0.0235877	0.512828	0.762688	1.38523	0.62789	0.967253	0.0671774
tRNA aminoacylation for protein translation	2	0.00384615	0.516019	0.76621	1	0.932749	1	0.0115385
iron-sulfur cluster binding	48	0.0289975	0.520368	0.771437	1.49695	0.845653	1	0.0803356
peptide transmembrane transporter activity	5	-0.00234965	0.522697	0.771477	1.91716	0.026999	0.239391	0.128595
purine nucleotide biosynthetic process	10	0.0181957	0.522459	0.771477	1.14612	0.989659	1	0.0347531
ribosomal small subunit binding	3	-0.00128205	0.522881	0.771477	1.21856	0.811831	1	0.0576923
oxidative phosphorylation	3	0.0269528	0.524084	0.772029	2.15339	0.0461891	0.264656	0.152762
oxidoreductase activity, acting on the CH-CH group of donors, with a flavin as acceptor	5	0.0788343	0.529616	0.778945	1.37787	0.650367	0.98454	0.125276
efflux transmembrane transporter activity	24	0.028722	0.532295	0.779345	1.95107	0.0201604	0.221632	0.148134
positive regulation of oxidoreductase activity	2	-0.00169231	0.530914	0.779345	1.8625	0.150107	0.537198	0.043
putrescine binding	2	0.00181872	0.532399	0.779345	1.33333	0.600437	0.967253	0.0289505
asparagine biosynthetic process	3	0.0575834	0.540835	0.789001	1.87327	0.338199	0.792064	0.120145
asparagine synthase (glutamine-hydrolyzing) activity	3	0.0575834	0.540835	0.789001	1.87327	0.338199	0.792064	0.120145
respirasome	11	-3.18557e-05	0.541538	0.789001	2.01312	0.00562691	0.145285	0.134287
DNA biosynthetic process	3	0.0140529	0.544266	0.791737	2.18631	0.140576	0.525608	0.126688
cellular response to nitric oxide	2	0.0799508	0.551595	0.797684	2.12254	0.0566294	0.297864	0.171623
citrate metabolic process	2	0.0212132	0.550083	0.797684	1.17216	0.829595	1	0.0846748
DNA replication	11	0.0420159	0.549262	0.797684	1.80364	0.18712	0.606224	0.136393
NAD biosynthetic process	5	-0.000872103	0.552638	0.797684	1.84592	0.350256	0.800365	0.055703
negative regulation of catalytic activity	3	0.0526037	0.551902	0.797684	1.18549	0.870628	1	0.0231363
cytochrome o ubiquinol oxidase complex	2	-1.49076e-05	0.554322	0.798875	2.49807	0.0748202	0.366619	0.135137
nucleic acid phosphodiester bond hydrolysis	12	0.0357916	0.558998	0.801891	1.5563	0.341971	0.793118	0.114482
protein disulfide oxidoreductase activity	5	0.0176923	0.557748	0.801891	1.42001	0.77127	1	0.0867521
serine-type peptidase activity	12	0.0297969	0.558962	0.801891	1.5605	0.50104	0.905764	0.146673
regulation of transcription, DNA-templated	161	0.0146949	0.560023	0.802125	1.53701	0.872141	1	0.0845607
pyridine nucleotide biosynthetic process	3	0.00478159	0.562564	0.804528	1.32523	0.734652	1	0.0395606
transsulfuration	2	0.00757212	0.567132	0.809815	1	0.932749	1	0.0206731
mitochondrion	7	0.00599408	0.570698	0.812416	1.28788	0.927546	1	0.0689894
xenobiotic detoxification by transmembrane export across the plasma membrane	2	-0.0594548	0.569895	0.812416	1.80267	0.402233	0.839474	0.030888
GTP binding	18	0.0376536	0.572966	0.8144	1.26713	0.976464	1	0.0696909
isomerase activity	43	0.0264931	0.574447	0.815259	1.46778	0.86612	1	0.0950197
damaged DNA binding	3	0.0531178	0.578402	0.816267	1.18549	0.870628	1	0.0815325
protein homodimerization activity	3	0.0240385	0.578664	0.816267	1.4717	0.580453	0.957818	0.0784615
succinate-semialdehyde dehydrogenase (NAD+) activity	3	0.0203489	0.577897	0.816267	2.43568	0.0309546	0.25675	0.164693
succinate-semialdehyde dehydrogenase [NAD(P)+] activity	3	0.0203489	0.577897	0.816267	2.43568	0.0309546	0.25675	0.172558
biotin biosynthetic process	4	0.00436975	0.587257	0.826822	1.0625	0.9596	1	0.00302628
cytochrome bo3 ubiquinol oxidase activity	3	0.00127211	0.588811	0.826822	2.18598	0.0886143	0.406404	0.134963
cytochrome o ubiquinol oxidase activity	3	0.00127211	0.588811	0.826822	2.18598	0.0886143	0.406404	0.134963
choline binding	2	-0.0632212	0.593795	0.828821	1.89603	0.383444	0.829142	0.121394
fatty acid elongation	2	0.00512821	0.593663	0.828821	1	0.932749	1	0.0153846
proline biosynthetic process	2	0.00512821	0.593663	0.828821	1	0.932749	1	0.0184615
tRNA aminoacylation	2	0.00512821	0.593663	0.828821	1	0.932749	1	0.0153846
purine ribonucleoside salvage	3	0.0371597	0.598534	0.834184	1.18549	0.870628	1	0.105784
3'-5' exonuclease activity	3	0.0494351	0.599644	0.834483	2.37893	0.030713	0.25675	0.156971
GTPase activity	14	0.0394827	0.601627	0.834747	1.27234	0.953728	1	0.0573654
protein transport by the Sec complex	14	-0.0042128	0.600734	0.834747	1.60598	0.514774	0.916356	0.0873631
pteridine-containing compound metabolic process	2	0.0697824	0.604493	0.837474	1.31682	0.674788	0.989335	0.102698
protein binding	14	0.00279277	0.606512	0.839023	2.2126	0.00768067	0.15636	0.13301
methylated-DNA-[protein]-cysteine S-methyltransferase activity	2	0.00766261	0.608923	0.841108	1	0.932749	1	0.0231066
heme transport	7	0.0253368	0.611542	0.843475	1.57064	0.367146	0.817734	0.0888994
peptidyl-amino acid modification	2	0.0263495	0.613685	0.845178	1	0.932749	1	0.0263495
ATPase-coupled polyamine transmembrane transporter activity	2	0.00701175	0.626033	0.845234	1.375	0.582279	0.957818	0.0183918
DNA metabolic process	2	0.0205524	0.626033	0.845234	1	0.932749	1	0.0648233
DNA recombination	9	0.0402927	0.617602	0.845234	1.86019	0.211177	0.63833	0.0830084
GDP-mannose biosynthetic process	2	0.0726478	0.62486	0.845234	1.66908	0.296513	0.760363	0.179402
heme-copper terminal oxidase activity	3	0.00127706	0.620542	0.845234	2.17583	0.109588	0.463757	0.104248
isovaleryl-CoA dehydrogenase activity	3	0.0220267	0.62237	0.845234	1	0.966606	1	0.0296992
mannose-1-phosphate guanylyltransferase activity	2	0.0726478	0.62486	0.845234	1.66908	0.296513	0.760363	0.188398
phosphorylation	48	0.0283324	0.623557	0.845234	1.63025	0.272111	0.736439	0.0997694
polyamine transmembrane transport	2	0.00701175	0.626033	0.845234	1.375	0.582279	0.957818	0.0183918
polysaccharide metabolic process	2	0.0726478	0.62486	0.845234	1.66908	0.296513	0.760363	0.161411
rRNA base methylation	2	0.0205524	0.626033	0.845234	1	0.932749	1	0.0246867
transcription regulatory region DNA binding	40	0.0338087	0.627036	0.845234	1.52388	0.554152	0.947766	0.0943833
transferase activity	193	0.025592	0.619335	0.845234	1.55512	0.755149	1	0.0880267
transferase activity, transferring pentosyl groups	4	0.0442308	0.615996	0.845234	1.3162	0.72918	1	0.0976923
transition metal ion binding	3	0.00128205	0.627344	0.845234	2.20367	0.0807416	0.383523	0.140385
oxidoreduction-driven active transmembrane transporter activity	4	0.00191934	0.632085	0.850392	2.02233	0.112392	0.473471	0.104075
C4-dicarboxylate transport	6	0.0424141	0.635685	0.853521	2.17229	0.00271227	0.103912	0.164525
ferrous iron binding	6	0.0210409	0.636244	0.853521	1.20018	0.925207	1	0.0524709
cytolysis	5	-0.0190918	0.640087	0.857441	2.0975	0.0202032	0.221632	0.174285
dipeptide transport	5	0.0369894	0.642548	0.859501	1.60844	0.198237	0.616453	0.0850271
cation transmembrane transporter activity	6	0.023118	0.643526	0.859573	1.46441	0.441305	0.855949	0.0813081
lysine biosynthetic process	5	0.0115385	0.6481	0.864443	1.41767	0.792556	1	0.0858974
electron transfer activity	57	0.0106587	0.652605	0.866831	1.86341	0.00415503	0.113775	0.104957
ribonuclease activity	2	0.00572502	0.652031	0.866831	1.5402	0.336769	0.792064	0.145866
sodium:proton antiporter activity	2	0.0837474	0.652683	0.866831	1.40786	0.562478	0.952122	0.0558875
phospholipid biosynthetic process	8	0.0466323	0.65791	0.872528	1.19942	0.964681	1	0.0822468
glutathione transferase activity	2	0.00657645	0.664478	0.878891	1	0.932749	1	0.0181149
iron ion binding	31	0.0239182	0.664597	0.878891	1.56333	0.628501	0.967253	0.0948404
hydrolase activity, acting on carbon-nitrogen (but not peptide) bonds, in linear amidines	2	0.0185173	0.668804	0.883201	2.06755	0.185059	0.606224	0.0974396
acyl binding	2	-0.0538462	0.671068	0.883683	1.95648	0.0892845	0.40747	0.146154
RNA phosphodiester bond hydrolysis	3	0.00509873	0.670151	0.883683	1.57869	0.247743	0.692638	0.138366
kinase activity	42	0.0293455	0.675619	0.88842	1.67285	0.17973	0.598662	0.102849
glutamine metabolic process	14	0.00865304	0.678613	0.888592	1.68992	0.434602	0.846474	0.136347
heme transporter activity	6	0.0286145	0.676887	0.888592	1.66575	0.21221	0.638795	0.127978
one-carbon metabolic process	6	0.035505	0.678611	0.888592	1.7663	0.364797	0.817734	0.0934126
ATPase-coupled sulfate transmembrane transporter activity	3	0.0490661	0.679878	0.888997	2.19529	0.0404523	0.263364	0.0959726
aerobic electron transport chain	6	0.0192283	0.686481	0.890993	2.20078	0.0168979	0.209016	0.136339
alanine metabolic process	2	0.00769231	0.697673	0.890993	1	0.932749	1	0.0230769
alanine racemase activity	2	0.00769231	0.697673	0.890993	1	0.932749	1	0.0230769
AMP salvage	2	0.00769231	0.697673	0.890993	1	0.932749	1	0.0230769
coenzyme binding	6	0.00156624	0.687636	0.890993	1.70714	0.16078	0.558289	0.124379
D-alanine biosynthetic process	2	0.00769231	0.697673	0.890993	1	0.932749	1	0.0205128
DNA-binding transcription factor activity	116	0.0162129	0.684984	0.890993	1.50309	0.882707	1	0.0754465
geranoyl-CoA carboxylase activity	2	0.0673077	0.69533	0.890993	1.31682	0.674788	0.989335	0.133333
glutamate-ammonia ligase activity	7	0.00818236	0.694005	0.890993	1.10714	0.975023	1	0.0185652
glutamine biosynthetic process	7	0.00818236	0.694005	0.890993	1.10714	0.975023	1	0.0231264
L-proline biosynthetic process	2	0.00769231	0.697673	0.890993	1	0.932749	1	0.0205128
nucleoside metabolic process	6	0.0262722	0.692648	0.890993	1.09274	0.98195	1	0.0456129
pyrophosphatase activity	2	0.00769231	0.697673	0.890993	1	0.932749	1	0.0230769
ribosome assembly	2	0.00769231	0.697673	0.890993	1	0.932749	1	0.0230769
tetrahydrofolate interconversion	5	0.0402983	0.689396	0.890993	1.74178	0.524798	0.925354	0.0916623
tryptophan catabolic process	3	0.0025641	0.683946	0.890993	1.65046	0.281221	0.745918	0.0770716
tryptophan catabolic process to kynurenine	3	0.0025641	0.683946	0.890993	1.65046	0.281221	0.745918	0.0812444
negative regulation of transmembrane transport	5	0.0370558	0.706143	0.89523	1.54689	0.494903	0.904473	0.116082
pseudouridine synthase activity	3	0.00641026	0.707722	0.89523	1.21856	0.811831	1	0.0403846
pseudouridine synthesis	3	0.00641026	0.707722	0.89523	1.21856	0.811831	1	0.0602564
ribosomal small subunit biogenesis	3	0.00641026	0.707722	0.89523	1.21856	0.811831	1	0.0602564
RNA modification	3	0.00641026	0.707722	0.89523	1.21856	0.811831	1	0.0602564
translation elongation factor activity	3	0.00641026	0.707722	0.89523	1.21856	0.811831	1	0.0661538
translational elongation	3	0.00641026	0.707722	0.89523	1.21856	0.811831	1	0.0769231
L-phenylalanine catabolic process	3	0.0134578	0.710261	0.895656	1.49853	0.68047	0.991421	0.051929
plasma membrane	306	0.0203838	0.710945	0.895656	1.66517	0.0122448	0.179991	0.0968125
protoporphyrinogen IX biosynthetic process from glutamate	2	0.0692308	0.709097	0.895656	2.30908	0.305392	0.763278	0.119231
hydro-lyase activity	2	0.0194463	0.712678	0.896626	1	0.932749	1	0.0145848
acetyl-CoA C-acyltransferase activity	4	0.0156911	0.721746	0.901313	1.28892	0.79154	1	0.0424992
Bam protein complex	2	0.0205128	0.723181	0.901313	1	0.932749	1	0.0153846
cell	8	0.0360295	0.72072	0.901313	1.58022	0.288239	0.754438	0.120204
long-chain-3-hydroxyacyl-CoA dehydrogenase activity	2	0.0173609	0.721942	0.901313	1	0.932749	1	0.025266
O-methyltransferase activity	2	0.0100427	0.72262	0.901313	1.18517	0.824292	1	0.0531339
protein insertion into membrane	2	0.0205128	0.723181	0.901313	1	0.932749	1	0.0205128
tRNA threonylcarbamoyladenosine modification	2	0.0205128	0.723181	0.901313	1	0.932749	1	0.0205128
cellular response to sulfur starvation	2	0.0683745	0.729075	0.906233	2.36068	0.0512775	0.284163	0.165486
exonuclease activity	3	0.0257084	0.728623	0.906233	1.41118	0.536643	0.937364	0.105335
transferase activity, transferring acyl groups	23	0.00611502	0.73374	0.910816	1.66565	0.326795	0.785214	0.100792
toxin activity	2	0.0216771	0.735207	0.911422	2.14414	0.054485	0.293211	0.0509804
protein transmembrane transporter activity	7	0.0188586	0.737621	0.913199	1.30732	0.900936	1	0.0621998
ATP-binding cassette (ABC) transporter complex, substrate-binding subunit-containing	3	0.0416565	0.73959	0.91442	1.84858	0.403343	0.839474	0.116396
ATPase-coupled choline transmembrane transporter activity	2	0.0576923	0.747179	0.922578	2.27287	0.147397	0.537198	0.170513
regulation of catalytic activity	3	0.0448718	0.749381	0.924071	1.18158	0.889269	1	0.105769
transferase activity, transferring acyl groups other than amino-acyl groups	13	0.0180393	0.751158	0.925037	1.21322	0.980903	1	0.0534805
helicase activity	5	0.0281425	0.754057	0.927381	1.13621	0.942508	1	0.0295983
sulfate transmembrane transport	4	0.0377611	0.758499	0.931612	2.06039	0.0355906	0.25675	0.108854
enoyl-CoA hydratase activity	6	-0.0141095	0.760156	0.931823	1.36311	0.658132	0.989335	0.06736
identical protein binding	14	0.0189858	0.760672	0.931823	1.90875	0.0854534	0.395807	0.098945
cyclic-guanylate-specific phosphodiesterase activity	6	0.0363134	0.763944	0.934601	2.1446	0.0169753	0.209016	0.132566
lipid metabolic process	28	0.0165568	0.765675	0.93549	1.45408	0.601073	0.967253	0.0574941
ferric iron binding	7	0.0392184	0.767966	0.937059	1.8316	0.256153	0.709758	0.108584
4-amino-4-deoxy-alpha-L-arabinopyranosyl undecaprenyl phosphate biosynthetic process	2	0.0192308	0.774424	0.939515	1.70833	0.149241	0.537198	0.05
lipid A metabolic process	2	0.0192308	0.774424	0.939515	1.70833	0.149241	0.537198	0.05
nitrogen compound metabolic process	15	0.0258158	0.773078	0.939515	1.45905	0.891662	1	0.0606277
positive regulation of multi-organism process	4	0.0285269	0.772736	0.939515	1.83472	0.226585	0.661288	0.0862557
regulation of cell motility	2	0.00256905	0.775024	0.939515	1.79835	0.129797	0.499341	0.0899168
fatty acid metabolic process	10	0.00818815	0.780546	0.94024	1.43764	0.743673	1	0.0390984
metallopeptidase activity	14	0.0275974	0.777592	0.94024	1.54582	0.421961	0.843065	0.108991
positive regulation of proteolysis	5	0.0254919	0.779151	0.94024	1.66958	0.221568	0.654462	0.129944
rRNA pseudouridine synthase activity	2	0.0173077	0.780672	0.94024	1.32784	0.631275	0.967253	0.0826923
tetracenomycin C biosynthetic process	2	0.0173077	0.780672	0.94024	1.32784	0.631275	0.967253	0.0826923
DNA-dependent DNA replication	3	0.0269231	0.788083	0.946208	1.49853	0.68047	0.991421	0.0705128
lipopolysaccharide binding	2	0.00959311	0.788676	0.946208	1.95347	0.377777	0.821754	0.0887437
protein maturation	2	0.0115385	0.787282	0.946208	2.03167	0.34554	0.793118	0.0653846
oxidoreductase activity, acting on paired donors, with incorporation or reduction of molecular oxygen	10	0.0210003	0.789726	0.946249	1.5114	0.463876	0.881364	0.119116
3-hydroxyacyl-CoA dehydrogenase activity	3	0.00771891	0.79581	0.94653	1.46898	0.691551	1	0.0380641
aerotaxis	2	0.0116956	0.794257	0.94653	2.33809	0.0415478	0.264656	0.145129
D-amino acid catabolic process	3	-0.00128205	0.796061	0.94653	1.27949	0.767235	1	0.0846154
lysine biosynthetic process via diaminopimelate	5	0.00961538	0.792024	0.94653	1.41767	0.792556	1	0.0873303
positive aerotaxis	2	0.0116956	0.794257	0.94653	2.33809	0.0415478	0.264656	0.145129
siderophore-dependent iron import into cell	10	0.0085568	0.79333	0.94653	1.65861	0.206619	0.631012	0.122156
cell surface	3	0.0209335	0.798344	0.946826	1.30159	0.696725	1	0.0689103
lipopolysaccharide biosynthetic process	15	0.00748047	0.79734	0.946826	1.70857	0.0630903	0.322731	0.0873149
hydroxymethyl-, formyl- and related transferase activity	4	0.00337124	0.800014	0.9476	1.74736	0.258884	0.715196	0.109482
aromatic amino acid family metabolic process	2	0.0288462	0.803349	0.950341	1.7478	0.431041	0.843065	0.0846154
dicarboxylic acid transport	2	0.0309846	0.807204	0.953689	1.78926	0.233844	0.674961	0.0828668
nucleobase transport	5	0.00776377	0.810259	0.956085	1	0.991041	1	0.0231484
negative regulation of nucleic acid-templated transcription	5	0.00825613	0.814927	0.960376	2.16495	0.00665144	0.15477	0.139438
cell division site	4	0.0314103	0.823836	0.963327	1.13912	0.934149	1	0.0379808
FtsZ-dependent cytokinesis	3	0.0115385	0.829848	0.963327	1	0.966606	1	0.0153846
glutamate-cysteine ligase activity	2	0.0634615	0.829016	0.963327	1.31682	0.674788	0.989335	0.135897
hydrolase activity, acting on carbon-nitrogen (but not peptide) bonds	9	0.0317999	0.824913	0.963327	1.62687	0.365192	0.817734	0.107204
lipase activity	4	-0.0221611	0.823112	0.963327	2.14286	0.0350057	0.25675	0.153877
porin activity	11	0.0228609	0.821122	0.963327	1.61988	0.387276	0.830769	0.137713
P-P-bond-hydrolysis-driven protein transmembrane transporter activity	4	0.0192308	0.826603	0.963327	1	0.98287	1	0.0269231
protein deglycase activity	2	0.00775171	0.821613	0.963327	1	0.932749	1	0.0277873
protein secretion by the type VI secretion system	8	-0.0351289	0.826778	0.963327	1.88558	0.0219253	0.224313	0.155936
ribosomal large subunit binding	2	0.00775171	0.821613	0.963327	1	0.932749	1	0.0231363
spermidine biosynthetic process	2	0.0118835	0.828663	0.963327	1.88889	0.081892	0.385058	0.0277281
thymine catabolic process	2	0.0219813	0.826547	0.963327	1.52183	0.49449	0.904473	0.0816044
chorismate biosynthetic process	3	0.0394231	0.831596	0.964154	1.35216	0.715991	1	0.0653846
amine transmembrane transporter activity	4	-0.00491254	0.861438	0.966264	2.0801	0.17527	0.589085	0.140096
amine transport	4	-0.00491254	0.861438	0.966264	2.0801	0.17527	0.589085	0.140096
aminoacyl-tRNA editing activity	3	0.0106838	0.8377	0.966264	1	0.966606	1	0.0246154
aminoacyl-tRNA metabolism involved in translational fidelity	3	0.0106838	0.8377	0.966264	1	0.966606	1	0.0282051
arginine biosynthetic process	8	-0.000809038	0.852168	0.966264	2.03545	0.0564933	0.297864	0.116041
arginine biosynthetic process via ornithine	2	0.0346154	0.855942	0.966264	2.36345	0.120283	0.491988	0.112821
ATPase-coupled organic phosphonate transmembrane transporter activity	2	0.0153846	0.850961	0.966264	2.29622	0.134571	0.51137	0.146154
cellular amino acid biosynthetic process	40	0.0137083	0.848129	0.966264	1.45574	0.97602	1	0.0718829
cellular response to phosphate starvation	3	0.0152007	0.839723	0.966264	1	0.966606	1	0.0258249
cytochrome-c oxidase activity	16	0.011793	0.840753	0.966264	1.98499	0.00304152	0.103912	0.124602
flavin adenine dinucleotide binding	33	0.0258072	0.83606	0.966264	1.38502	0.971158	1	0.0795833
FMN binding	13	0.0225521	0.848856	0.966264	1.66729	0.391309	0.833659	0.0889454
glycolipid biosynthetic process	3	0.0192308	0.844061	0.966264	1.68778	0.612697	0.967253	0.0653846
lipid A biosynthetic process	9	0.00208827	0.852062	0.966264	1.76348	0.00928978	0.162692	0.0339691
monooxygenase activity	13	0.0177003	0.853533	0.966264	1.7128	0.409224	0.839474	0.100125
oxidoreductase activity, acting on the aldehyde or oxo group of donors, NAD or NADP as acceptor	13	0.00955733	0.848918	0.966264	1.56977	0.820076	1	0.074695
positive regulation of secondary metabolite biosynthetic process	9	0.0150215	0.852878	0.966264	1.92996	0.0344457	0.25675	0.143519
positive regulation of transporter activity	2	0.0346154	0.855942	0.966264	2.16489	0.149488	0.537198	0.102564
quorum sensing	11	0.00843358	0.86113	0.966264	1.91936	0.0126154	0.179991	0.110159
rRNA processing	11	0.0269788	0.846704	0.966264	1.35178	0.782926	1	0.0846701
sulfonate dioxygenase activity	3	0.0186909	0.859135	0.966264	1.68778	0.612697	0.967253	0.0650229
sulfur compound catabolic process	3	0.0186909	0.859135	0.966264	1.68778	0.612697	0.967253	0.0650229
taurine dioxygenase activity	3	0.0186909	0.859135	0.966264	1.68778	0.612697	0.967253	0.0650229
transcription, DNA-templated	11	0.0205819	0.852063	0.966264	1.2845	0.911887	1	0.0598098
transferase activity, transferring alkyl or aryl (other than methyl) groups	5	0.0383896	0.835898	0.966264	1.32798	0.787128	1	0.0839181
xanthine transmembrane transporter activity	2	0.00781157	0.857354	0.966264	1	0.932749	1	0.0231962
xanthine transport	2	0.00781157	0.857354	0.966264	1	0.932749	1	0.0231962
magnesium ion binding	36	0.0272157	0.86504	0.967972	1.3543	0.984589	1	0.0650421
magnesium ion transport	2	0.0115385	0.864469	0.967972	1.88889	0.081892	0.385058	0.0269231
cobalamin biosynthetic process	6	0.0129808	0.869848	0.972042	1.27856	0.942459	1	0.0255245
nucleobase transmembrane transporter activity	3	0.00773191	0.870766	0.972042	1	0.966606	1	0.0231165
nuclease activity	8	0.0363946	0.871865	0.972103	1.41756	0.604459	0.967253	0.0913256
ATPase binding	2	0.0288462	0.876589	0.973872	2.15122	0.189633	0.606224	0.134615
endopeptidase Clp complex	2	0.0288462	0.876589	0.973872	2.15122	0.189633	0.606224	0.134615
proton transmembrane transport	14	0.0197448	0.87466	0.973872	1.71143	0.10114	0.440818	0.0840359
oxidoreductase activity, acting on paired donors, with incorporation or reduction of molecular oxygen, NAD(P)H as one donor, and incorporation of one atom of oxygen	3	0.0192258	0.877758	0.974008	1.68778	0.612697	0.967253	0.0655579
DNA topological change	3	0.0268833	0.883884	0.974163	1.49853	0.68047	0.991421	0.0862808
L-serine biosynthetic process	3	0.0102564	0.884176	0.974163	1.77567	0.289771	0.754438	0.1
phosphoserine phosphatase activity	3	0.0102564	0.884176	0.974163	1.77567	0.289771	0.754438	0.1
potassium ion transmembrane transporter activity	2	0.00972038	0.883732	0.974163	1.32784	0.631275	0.967253	0.0988678
toxin transmembrane transporter activity	3	-0.00893476	0.880674	0.974163	1.93516	0.198642	0.616453	0.130809
toxin transport	3	-0.00893476	0.880674	0.974163	1.93516	0.198642	0.616453	0.130809
DNA integration	3	0.0173714	0.885913	0.974424	1.82445	0.583333	0.957818	0.04767
DNA-binding transcription repressor activity	20	0.020429	0.887552	0.974424	1.65467	0.333157	0.789236	0.102159
phosphatidylcholine phospholipase C activity	2	0.00984314	0.887307	0.974424	1.84359	0.239086	0.680198	0.0849882
phosphoribosylglycinamide formyltransferase activity	2	-0.0182575	0.893391	0.979678	2.14055	0.126679	0.491988	0.201475
iron ion transport	4	0.0196313	0.897052	0.982536	1.71322	0.12827	0.495517	0.159901
polysaccharide transport	3	0.00787922	0.899375	0.983922	1.52037	0.662911	0.989335	0.049488
amyloid fibril formation	6	0.00842962	0.90422	0.987291	1.10928	0.972738	1	0.0418334
autolysis	3	0.0132201	0.906181	0.987291	1	0.966606	1	0.0175491
plasma membrane respiratory chain complex IV	3	0.0141587	0.906695	0.987291	1.84807	0.21933	0.654462	0.10748
ribosome biogenesis	7	0.0139684	0.905112	0.987291	1.20813	0.928676	1	0.0457901
carbon-oxygen lyase activity	2	0.0134615	0.91419	0.988772	1.2109	0.816215	1	0.0930769
molybdopterin cofactor binding	3	0.0605728	0.909881	0.988772	1.5125	0.73337	1	0.11635
nitrate transmembrane transporter activity	2	0.0615385	0.914549	0.988772	2.26875	0.307443	0.763278	0.135385
nitrate transport	2	0.0615385	0.914549	0.988772	2.26875	0.307443	0.763278	0.148718
nitrite transmembrane transporter activity	2	0.0615385	0.914549	0.988772	2.26875	0.307443	0.763278	0.115385
nitrite transport	2	0.0615385	0.914549	0.988772	2.26875	0.307443	0.763278	0.148718
positive regulation of cellular amino acid metabolic process	2	0.0486776	0.915491	0.988772	1.97858	0.374148	0.818629	0.0773067
2 iron, 2 sulfur cluster binding	21	0.0198646	0.966608	0.991139	1.75501	0.115068	0.478899	0.0824749
adenosylmethionine-8-amino-7-oxononanoate transaminase activity	4	0.00786554	0.954305	0.991139	1.0625	0.9596	1	0.0102137
ammonium transmembrane transport	2	0.0589744	0.922095	0.991139	1.2412	0.801311	1	0.103771
ammonium transmembrane transporter activity	2	0.0589744	0.922095	0.991139	1.2412	0.801311	1	0.0743087
ammonium transport	2	0.0589744	0.922095	0.991139	1.2412	0.801311	1	0.0743087
antiporter activity	5	0.0272975	0.921658	0.991139	1.60065	0.612092	0.967253	0.0483853
aromatic compound catabolic process	4	0.0346154	0.934147	0.991139	1.73675	0.370001	0.818629	0.0923077
carbohydrate derivative binding	3	0.0153846	0.974633	0.991139	1	0.966606	1	0.025641
carbohydrate derivative metabolic process	3	0.0153846	0.974633	0.991139	1	0.966606	1	0.025641
carnitine catabolic process	4	0.00718261	0.937657	0.991139	1.60643	0.54399	0.944879	0.0671752
catalytic activity	205	0.0178429	0.930799	0.991139	1.60818	0.42819	0.843065	0.0977914
cellular response to tetrahydrofolate	3	0.046651	0.956655	0.991139	2.2363	0.126828	0.491988	0.122109
DNA binding	189	0.0183699	0.948781	0.991139	1.53272	0.89545	1	0.0804672
DNA helicase activity	2	0.0401538	0.953519	0.991139	1.34054	0.597356	0.967253	0.0308462
DNA-templated transcription, termination	2	0.0423077	0.968737	0.991139	1.27823	0.737242	1	0.0378205
folic acid metabolic process	3	0.046651	0.956655	0.991139	2.2363	0.126828	0.491988	0.122109
gamma-aminobutyric acid catabolic process	2	0.0557395	0.974717	0.991139	1.52823	0.480509	0.891143	0.196154
glucose metabolic process	3	0.0384615	0.940758	0.991139	1.40405	0.571786	0.957818	0.105385
glycine biosynthetic process	3	0.046651	0.956655	0.991139	2.2363	0.126828	0.491988	0.122109
glycine biosynthetic process from serine	3	0.046651	0.956655	0.991139	2.2363	0.126828	0.491988	0.122109
glycine hydroxymethyltransferase activity	3	0.046651	0.956655	0.991139	2.2363	0.126828	0.491988	0.122109
GTPase activator activity	2	0.0424342	0.92749	0.991139	3.35185	0.00751574	0.15636	0.213156
heme binding	45	0.0154049	0.927876	0.991139	1.75204	0.0187425	0.215423	0.107493
intracellular protein transmembrane transport	6	0.0153846	0.963904	0.991139	1	0.995253	1	0.025641
intracellular protein transport	3	0.0153846	0.974633	0.991139	1	0.966606	1	0.025641
intrinsic component of cell outer membrane	7	0.0282697	0.967925	0.991139	1.89289	0.0355712	0.25675	0.164977
large ribosomal subunit rRNA binding	2	0.0173077	0.954508	0.991139	1.40062	0.563943	0.95287	0.0865385
L-lysine catabolic process	2	0.0557395	0.974717	0.991139	1.52823	0.480509	0.891143	0.196154
L-phenylalanine biosynthetic process	2	0.0115979	0.960279	0.991139	1.18517	0.824292	1	0.0673671
L-serine catabolic process	4	0.041851	0.923203	0.991139	1.92722	0.322891	0.782842	0.0984444
Mo-molybdopterin cofactor biosynthetic process	2	0.0153846	0.932888	0.991139	0.5	0.978025	1	0.0153846
NAD+ kinase activity	2	0.0424908	0.973454	0.991139	1.27823	0.737242	1	0.053074
negative regulation of transcription, DNA-templated	34	0.0255586	0.925448	0.991139	1.59793	0.448803	0.865084	0.103258
negative regulation of transporter activity	3	0.0384766	0.957346	0.991139	1.59667	0.483561	0.893245	0.0798077
nucleotidyltransferase activity	17	0.0375826	0.95475	0.991139	1.59267	0.530308	0.932115	0.0956798
O antigen biosynthetic process	3	-0.0260784	0.935463	0.991139	1.35897	0.723879	1	0.074071
positive regulation of GTPase activity	2	0.0424342	0.92749	0.991139	3.35185	0.00751574	0.15636	0.213156
positive regulation of single-species biofilm formation	3	0.0299284	0.960919	0.991139	2.42975	0.0401139	0.263	0.111072
potassium ion transport	3	0.00838813	0.937865	0.991139	1.21856	0.811831	1	0.0443069
proteasome core complex	2	0.0519231	0.966775	0.991139	1.27238	0.773098	1	0.101923
protein-DNA complex	42	0.0221597	0.949499	0.991139	1.68078	0.163631	0.560075	0.1009
proteolysis involved in cellular protein catabolic process	2	0.0519231	0.966775	0.991139	1.27238	0.773098	1	0.101923
sequence-specific DNA binding	48	0.0224655	0.965503	0.991139	1.48932	0.843693	1	0.0846387
serine binding	3	0.046651	0.956655	0.991139	2.2363	0.126828	0.491988	0.122109
signal peptide processing	3	0.0153846	0.974633	0.991139	1	0.966606	1	0.025641
single-species biofilm formation on inanimate substrate	4	0.0369762	0.963727	0.991139	1.2942	0.769435	1	0.0879378
spermidine catabolic process	3	0.003861	0.971095	0.991139	1.25	0.708296	1	0.023166
SRP-dependent cotranslational protein targeting to membrane	3	0.0442113	0.953709	0.991139	1.18549	0.870628	1	0.0767018
terpene catabolic process	5	0.0226923	0.9586	0.991139	1.12673	0.956086	1	0.0269231
threonine-type endopeptidase activity	2	0.0519231	0.966775	0.991139	1.27238	0.773098	1	0.130769
transcription regulatory region sequence-specific DNA binding	43	0.0218581	0.97517	0.991139	1.69479	0.124368	0.491988	0.0934632
translation initiation factor activity	3	0.0153846	0.974633	0.991139	1	0.966606	1	0.0251748
translational initiation	3	0.0153846	0.974633	0.991139	1	0.966606	1	0.0237762
tryptophan biosynthetic process	3	0.0132038	0.935325	0.991139	1	0.966606	1	0.0202135
putrescine catabolic process	2	0.003861	0.976522	0.991431	1.25	0.672873	0.989335	0.023166
polyamine catabolic process	6	0.0115491	0.979709	0.991618	1.125	0.953981	1	0.0221711
RNA phosphodiester bond hydrolysis, exonucleolytic	2	0.062287	0.978689	0.991618	1.28893	0.700541	1	0.14979
sigma factor antagonist activity	7	0.0223808	0.979902	0.991618	2.00954	0.0097563	0.162692	0.14128
polyamine biosynthetic process	3	0.0109072	0.981714	0.992373	1.59259	0.299345	0.760363	0.02258
diaminopimelate biosynthetic process	3	-0.00128205	0.985545	0.994087	1.69611	0.432645	0.844429	0.147802
protoporphyrinogen IX biosynthetic process	5	0.0591736	0.984913	0.994087	1.93925	0.23241	0.674961	0.0946253
fatty acid beta-oxidation	10	-0.000563814	0.988429	0.995917	1.33343	0.796627	1	0.0625095
anthranilate metabolic process	2	0.00577666	0.99133	0.995971	1.97569	0.0725207	0.357231	0.113108
ion transmembrane transport	2	0.0617761	0.991692	0.995971	1.31682	0.674788	0.989335	0.104247
ligand-gated ion channel activity	2	0.0617761	0.991692	0.995971	1.31682	0.674788	0.989335	0.104247
lipid catabolic process	5	-0.0154212	0.996571	0.999639	1.70194	0.314736	0.774596	0.0720323
pentose-phosphate shunt	3	0.0386447	0.999115	0.999639	1.40405	0.571786	0.957818	0.139802
signal recognition particle binding	2	0.0623169	0.999639	0.999639	1.27823	0.737242	1	0.103053
tricarboxylic acid cycle enzyme complex	3	0.0025641	0.99941	0.999639	1.58128	0.332034	0.789236	0.0794872
