# Supplementary material for: Convergent Within-Host Adaptation of Pseudomonas aeruginosa through the Transcriptional Regulatory Network
Source: mSystems. 2023 Mar 28;8(2):e00024-23. doi: 10.1128/msystems.00024-23 (PMC10134825; doi:10.1128/msystems.00024-23)
Supplement: TABLE S4 [file msystems.00024-23-s0005.xlsx]

## Sheet: All clusters
Table S4: Genes in the different gene clusters
Cluster ID	Nodes	Average Correlation	Genes
1	2	1	PA4597	PA4599
2	2	1	PA4181	PA4365
3	4	1	PA0865	phhC	phhB	PA2009
4	4	1	gabP	PA0130	PA0131	PA0132
5	4	1	PA0848	metH	atuF	PA4223
6	5	1	ptrB	fimL	PA3192	glk	PA3194
7	9	0.927	gabT	phoP	phoQ	PA1196	PA3309	PA4453	PA4454	PA4455	PA4918
8	15	1	cbpD	PA1942	PA1970	PA2811	PA2812	PA2813	PA3205	PA3229	PA3331	PA3332	fabH2	PA4623	PA4770	lldD	PA4772
9	34	0.937	PA0024	aroE	nirN	PA0510	PA0511	PA0512	PA0513	PA0514	PA0516	PA0517	PA0518	nirQ	PA0521	PA0522	norC	norB	dnr	plcH	ccmB	PA1544	PA1546	PA1746	nirD	nosZ	nosD	nosF	nosY	nosL	narX	narL	PA4352	PA4665	PA4826	adhA
10	61	0.906	PA0219	PA0220	PA0221	PA0296	PA0297	PA0298	PA0299	spuE	PA0302	potH	potI	PA0443	PA0456	PA0939	PA0940	PA0941	PA1182	PA1195	PA1701	pcrD	pcrV	PA1708	PA1736	PA1737	PA1864	PA1952	PA1953	PA1954	PA1955	PA1956	msuC	msuD	msuE	antA	antB	antC	rpmI	PA3058	pelF	pelE	pelD	pelC	PA3187	PA3188	PA3189	PA3517	PA3518
11	366	0.954	PA0045	PA0046	PA0115	PA0116	PA0146	PA0147	PA0165	PA0166	PA0167	PA0168	PA0218	PA0222	hcp	cysT	spuD	PA0321	PA0322	PA0324	thiG	micA	PA0393	PA0431	PA0437	codB	PA0476	PA0505	PA0508	metK	PA0578	PA0602	vfr	PA0777	icp	PA0810	PA0811	PA0812	aotQ	aotM	aotP	PA0910	PA0913	PA0921	dinB	PA0942	PA0947	PA0974	PA0975
12	573	0.973	PA0019	PA0051	prlC	PA0068	PA0139	PA0182	PA0183	PA0184	PA0185	PA0186	PA0191	PA0192	PA0193	PA0194	PA0202	PA0217	PA0250	PA0269	PA0270	PA0271	PA0275	PA0285	desA	PA0305	PA0308	PA0311	PA0334	PA0335	ygdP	PA0337	PA0338	PA0360	PA0389	metX	PA0391	PA0428	PA0442	gcdH	dbpA	PA0457	PA0467	PA0468	PA0485	PA0491	PA0526	PA0528	PA0534
13	595	0.841	PA0001	PA0002	recF	gyrB	trkA	plcB	PA0027	PA0028	PA0050	PA0052	PA0105	PA0106	PA0107	PA0108	PA0109	PA0122	PA0143	PA0144	PA0153	PA0154	PA0173	PA0174	PA0175	PA0176	PA0177	PA0178	PA0179	cttP	PA0259	PA0312	PA0315	PA0387	PA0397	PA0422	PA0423	PA0424	PA0439	PA0440	dht	PA0444	PA0451	PA0452	PA0459	PA0483	PA0484	PA0492	PA0506
14	739	0.797	lptA	PA0038	exoT	osmC	PA0060	PA0061	PA0062	PA0071	PA0082	PA0096	PA0097	PA0098	PA0099	PA0101	PA0102	PA0112	PA0113	senC	PA0123	PA0134	PA0136	PA0137	PA0138	PA0156	PA0157	PA0158	PA0172	PA0200	PA0201	PA0225	PA0232	PA0253	PA0254	PA0265	sbp	PA0291	PA0309	PA0328	PA0329	PA0332	PA0333	PA0346	PA0354	PA0355	PA0356	mutM	PA0370
Nodes – number of genes in the cluster
Average correlation – Average of the absolute value of the correlation coefficients between the ROS vectors of all possible pairs of genes in the cluster
[truncated: 692 more columns]

## Sheet: Cluster 14 - PseudoCyc pathways
Table S4: Predicted changes in PseudoCyc pathways in Cluster 14. Summed mROS for different PseudoCyc pathways for Cluster 14. The summed mROS is the sum of the mROS values of all genes corresponding to the pathway in the cluster, with pathways with positive summed mROS values denoted in blue and pathways with negative summed mROS values denoted in red.
Pathways	Summed mROS
alginate biosynthesis	2.234
gluconeogenesis I	0.713
creatinine degradation I	0.631
glycolysis II (from fructose 6-phosphate)	0.569
aerobic glycerol degradation I	0.569
superpathway of glycolysis and Entner-Doudoroff	0.569
hexitol fermentation to lactate, formate, ethanol and acetate	0.569
GLYCOLYSIS CITRIC ACID	0.569
glycolysis I (from glucose 6-phosphate)	0.569
superpathway of glycolysis, pyruvate dehydrogenase, TCA, and glyoxylate bypass	0.561
nitrate reduction I (denitrification)	0.553
glycolysis III (from glucose)	0.427
fatty acid salvage	0.425
colanic acid building blocks biosynthesis	0.412
superpathway of chorismate metabolism	0.409
adenosylcobalamin biosynthesis II (late cobalt incorporation)	0.342
tetrapyrrole biosynthesis I (from glutamate)	0.342
serine-isocitrate lyase pathway	0.301
fatty acid elongation -- saturated	0.285
superoxide radicals degradation	0.285
superpathway of phospholipid biosynthesis I (bacteria)	0.285
sulfate assimilation 2	0.285
sulfate activation for sulfonation	0.285
CDP-diacylglycerol biosynthesis II	0.285
heterolactic fermentation	0.285
glyceraldehyde 3-phosphate degradation	0.285
glycogen biosynthesis I (from ADP-D-Glucose)	0.285
GDP-mannose metabolism	0.269
GDP-mannose biosynthesis	0.269
superpathway of tetrahydrofolate biosynthesis	0.267
UDP-N-acetylmuramoyl-pentapeptide biosynthesis I (meso-DAP-containing)	0.203
peptidoglycan and lipid A precursor biosynthesis	0.203
peptidoglycan biosynthesis I (meso-diaminopimelate containing)	0.203
KDO2-lipid A and peptidoglycan biosynthesis	0.203
reductive acetyl coenzyme A pathway	0.194
superpathway of branched amino acid biosynthesis	0.165
2-aminoethylphosphonate degradation I	0.165
L-leucine biosynthesis	0.165
superpathway of L-serine and glycine biosynthesis I	0.159
glycine biosynthesis I	0.159
N10-formyl-tetrahydrofolate biosynthesis	0.159
pyruvate oxidation pathway	0.153
guanosine ribonucleotides de novo biosynthesis	0.153
tetrahydrofolate biosynthesis	0.147
triacylglycerol degradation	0.145
pentose phosphate pathway	0.143
pentose phosphate pathway (non-oxidative branch)	0.143
UDP-glucose biosynthesis	0.143
Carnitine Catabolism to Glycine Betaine	0.143
superpathway of histidine, purine, and pyrimidine biosynthesis	0.143
5-aminoimidazole ribonucleotide biosynthesis II	0.143
UDP-glucose conversion	0.143
galactose metabolism	0.143
superpathway of purine nucleotides de novo biosynthesis II	0.143
Acylic monoterpene utilization	0.142
superpathway of aromatic amino acid biosynthesis	0.142
glyoxylate cycle	0.142
protocatechuate degradation II (ortho-cleavage pathway)	0.142
acetyl-CoA assimilation	0.142
CDP-diacylglycerol biosynthesis I	0.142
3-dehydroquinate biosynthesis I	0.142
glutathione biosynthesis	0.142
mixed acid fermentation	0.142
chorismate biosynthesis I	0.142
anaerobic respiration	0.142
glucose degradation (oxidative)	0.131
4-aminobutyrate degradation I	0.127
superpathway of L-arginine, putrescine, and 4-aminobutyrate degradation	0.127
glycogen degradation I	0.127
superpathway of 4-aminobutyrate degradation	0.127
6-hydroxymethyl-dihydropterin diphosphate biosynthesis I	0.119
TCA cycle I (prokaryotic)	-0.008
superpathway of glyoxylate bypass and TCA	-0.008
L-ornithine biosynthesis	-0.043
glutamate degradation III	-0.12
heme biosynthesis II (anaerobic)	-0.131
L-lysine biosynthesis I	-0.154
superpathway of L-lysine, L-threonine and L-methionine biosynthesis I	-0.154
phenylalanine biosynthesis, Bacillus subtilis	-0.155
rhamnolipid biosynthesis	-0.16
L-histidine degradation (five-step)	-0.161
pyochelin biosynthesis	-0.167
L-arginine biosynthesis II (acetyl cycle)	-0.17
adenosine ribonucleotides de novo biosynthesis	-0.189
pyridoxal 5'-phosphate salvage I	-0.3
4-hydroxy-2(1H)-quinolone biosynthesis	-0.411
2-heptyl-3-hydroxy-4(1H)-quinolone biosynthesis	-0.411
O-antigen building blocks biosynthesis (E. coli)	-0.572
dTDP-L-rhamnose biosynthesis I	-0.572
Phenazine biosynthesis	-1.201
pyoverdine I biosynthesis	-1.372

## Sheet: Cluster 13 - PseudoCyc pathways
Table S4: Predicted changes in PseudoCyc pathways in Cluster 13. Summed mROS for different PseudoCyc pathways for Cluster 13. The summed mROS is the sum of the mROS values of all genes corresponding to the pathway in the cluster, with pathways with positive summed mROS values denoted in blue and pathways with negative summed mROS values denoted in red.
Pathways	Summed mROS
superpathway of glycolysis, pyruvate dehydrogenase, TCA, and glyoxylate bypass	0.239
TCA cycle I (prokaryotic)	0.208
superpathway of glyoxylate bypass and TCA	0.208
superpathway of histidine, purine, and pyrimidine biosynthesis	0.115
superpathway of pyrimidine ribonucleotides de novo biosynthesis	0.115
UMP biosynthesis	0.115
L-arginine biosynthesis II (acetyl cycle)	0.115
serine-isocitrate lyase pathway	0.101
pyridine nucleotide cycling	0.07
aldoxime degradation	0.07
lactate oxidation	0.065
L-phenylalanine degradation I (aerobic)	0.062
tyrosine biosynthesis II	0.062
rhamnolipid biosynthesis	0.05
gluconeogenesis I	0.038
glyceraldehyde 3-phosphate degradation	0.038
superpathway of glycolysis and Entner-Doudoroff	0.034
glycolysis II (from fructose 6-phosphate)	0.031
aerobic glycerol degradation I	0.031
pyoverdine I biosynthesis	0.031
glycolysis I (from glucose 6-phosphate)	0.031
GLYCOLYSIS CITRIC ACID	0.031
hexitol fermentation to lactate, formate, ethanol and acetate	0.027
putrescine biosynthesis I	0.012
superpathway of L-arginine, putrescine, and 4-aminobutyrate degradation	0.012
glyoxylate cycle	0.012
L-arginine degradation IX (arginine:pyruvate transaminase pathway)	0.012
L-arginine degradation III (arginine decarboxylase/agmatinase pathway)	0.012
superpathway of polyamine biosynthesis I	0.012
L-tryptophan degradation to 2-amino-3-carboxymuconate semialdehyde	0.008
L-tryptophan degradation III (eukaryotic)	0.008
pentose phosphate pathway (oxidative branch)	0.004
pentose phosphate pathway	0.004
acetyl-CoA assimilation	0.001
superpathway of L-serine and glycine biosynthesis I	-0.004
pyruvate fermentation to ethanol I	-0.004
N10-formyl-tetrahydrofolate biosynthesis	-0.004
adenosylcobalamin biosynthesis II (late cobalt incorporation)	-0.004
reductive acetyl coenzyme A pathway	-0.004
cob(II)yrinate a,c-diamide biosynthesis II (late cobalt incorporation)	-0.004
glycine biosynthesis I	-0.004
anaerobic respiration -- electron donors reaction list	-0.004
putrescine biosynthesis I	-0.004
glycine biosynthesis I	-0.004
reductive acetyl coenzyme A pathway	-0.004
superpathway of L-arginine, putrescine, and 4-aminobutyrate degradation	-0.004
L-arginine degradation IX (arginine:pyruvate transaminase pathway)	-0.004
L-arginine degradation III (arginine decarboxylase/agmatinase pathway)	-0.004
anaerobic respiration -- electron donors reaction list	-0.004
superpathway of polyamine biosynthesis I	-0.004
cob(II)yrinate a,c-diamide biosynthesis II (late cobalt incorporation)	-0.004
adenosylcobalamin biosynthesis II (late cobalt incorporation)	-0.004
anaerobic respiration	-0.006
glycolysis III (from glucose)	-0.008
Phenazine biosynthesis	-0.008
protocatechuate degradation II (ortho-cleavage pathway)	-0.008
heterolactic fermentation	-0.008
pyocyanin biosynthesis	-0.008
mixed acid fermentation	-0.01
1,4-dihydroxy-2-naphthoate biosynthesis I	-0.012
L-lyxonate degradation	-0.012
2,3-dihydroxybenzoate biosynthesis	-0.012
GDP-mannose metabolism	-0.012
superpathway of chorismate metabolism	-0.012
L-citrulline degradation	-0.015
allantoin degradation IV (anaerobic)	-0.015
salicylate biosynthesis I	-0.016
2-heptyl-3-hydroxy-4(1H)-quinolone biosynthesis	-0.016
fatty acid salvage	-0.023
L-arginine degradation V (arginine deiminase pathway)	-0.035
L-leucine biosynthesis	-0.063
superpathway of branched amino acid biosynthesis	-0.063
L-lysine biosynthesis I	-0.069
superpathway of L-lysine, L-threonine and L-methionine biosynthesis I	-0.069
superoxide radicals degradation	-0.086
pyochelin biosynthesis	-0.354

## Sheet: Cluster 14 - KEGG pathways
Table S4: Predicted changes in KEGG pathways in Cluster 14. Summed mROS for different KEGG pathways for Cluster 14. The summed mROS is the sum of the mROS values of all genes corresponding to the pathway in the cluster, with pathways with positive summed mROS values denoted in blue and pathways with negative summed mROS values denoted in red.
Pathways	Summed mROS
Metabolic pathways	8.021
Biosynthesis of secondary metabolites	2.954
Microbial metabolism in diverse environments	2.458
ABC transporters	2.093
Oxidative phosphorylation	2.027
Starch and sucrose metabolism	1.707
Sulfur metabolism	1.659
Carbon metabolism	1.376
Two-component system	1.344
Glycine, serine and threonine metabolism	1.329
Phosphonate and phosphinate metabolism	1.245
Biosynthesis of amino acids	0.926
Purine metabolism	0.921
beta-Lactam resistance	0.877
Fructose and mannose metabolism	0.874
Nitrogen metabolism	0.866
Amino sugar and nucleotide sugar metabolism	0.862
Porphyrin and chlorophyll metabolism	0.854
RNA degradation	0.758
Pentose phosphate pathway	0.637
Glyoxylate and dicarboxylate metabolism	0.586
Glycerophospholipid metabolism	0.57
C5-Branched dibasic acid metabolism	0.474
Glycolysis / Gluconeogenesis	0.434
One carbon pool by folate	0.421
Cysteine and methionine metabolism	0.417
2-Oxocarboxylic acid metabolism	0.407
Base excision repair	0.404
Fatty acid metabolism	0.366
Ribosome	0.358
Valine, leucine and isoleucine biosynthesis	0.308
Methane metabolism	0.301
Peptidoglycan biosynthesis	0.29
Selenocompound metabolism	0.285
Tryptophan metabolism	0.285
Fatty acid degradation	0.283
Glutathione metabolism	0.269
Folate biosynthesis	0.267
Galactose metabolism	0.254
Pyrimidine metabolism	0.238
D-Glutamine and D-glutamate metabolism	0.203
Lipopolysaccharide biosynthesis	0.197
Sulfur relay system	0.196
Homologous recombination	0.176
Alanine, aspartate and glutamate metabolism	0.175
Biosynthesis of unsaturated fatty acids	0.154
Chlorocyclohexane and chlorobenzene degradation	0.143
Pentose and glucuronate interconversions	0.143
Non-homologous end-joining	0.143
Degradation of aromatic compounds	0.142
beta-Alanine metabolism	0.142
Geraniol degradation	0.142
Valine, leucine and isoleucine degradation	0.142
Benzoate degradation	0.142
Caprolactam degradation	0.142
Inositol phosphate metabolism	0.142
Riboflavin metabolism	0.14
Citrate cycle (TCA cycle)	0.135
Lysine degradation	0.127
Butanoate metabolism	0.127
Glycerolipid metabolism	0.119
Propanoate metabolism	0.118
Lysine biosynthesis	0.108
Biotin metabolism	0.107
Pyruvate metabolism	0.094
Fatty acid biosynthesis	0.083
Protein export	-0.006
Chloroalkane and chloroalkene degradation	-0.053
Terpenoid backbone biosynthesis	-0.165
Arginine and proline metabolism	-0.166
Biosynthesis of siderophore group nonribosomal peptides	-0.167
Tyrosine metabolism	-0.18
Novobiocin biosynthesis	-0.307
Cyanoamino acid metabolism	-0.322
Bacterial secretion system	-0.36
Bacterial chemotaxis	-0.363
Streptomycin biosynthesis	-0.461
Phenylalanine, tyrosine and tryptophan biosynthesis	-0.465
Histidine metabolism	-0.468
Phenylalanine metabolism	-0.473
Polyketide sugar unit biosynthesis	-0.572
Flagellar assembly	-3.289

## Sheet: Cluster 13 - KEGG pathways
Table S4: Predicted changes in KEGG pathways in Cluster 13. Summed mROS for different KEGG pathways for Cluster 13. The summed mROS is the sum of the mROS values of all genes corresponding to the pathway in the cluster, with pathways with positive summed mROS values denoted in blue and pathways with negative summed mROS values denoted in red.
Pathways	Summed mROS
Metabolic pathways	1.162
Oxidative phosphorylation	0.565
Biosynthesis of secondary metabolites	0.473
Carbon metabolism	0.34
Bacterial secretion system	0.336
Pyrimidine metabolism	0.295
Butanoate metabolism	0.266
Citrate cycle (TCA cycle)	0.266
Alanine, aspartate and glutamate metabolism	0.25
Microbial metabolism in diverse environments	0.213
Valine, leucine and isoleucine degradation	0.199
Ribosome	0.15
Homologous recombination	0.135
beta-Alanine metabolism	0.114
Pantothenate and CoA biosynthesis	0.114
Methane metabolism	0.09
Glycolysis / Gluconeogenesis	0.088
DNA replication	0.065
Mismatch repair	0.065
Glycine, serine and threonine metabolism	0.058
Nitrogen metabolism	0.054
Phenylalanine, tyrosine and tryptophan biosynthesis	0.054
Pyruvate metabolism	0.044
Two-component system	0.044
Biosynthesis of amino acids	0.04
Geraniol degradation	0.035
Pentose phosphate pathway	0.035
Purine metabolism	0.026
Tryptophan metabolism	0.023
Glyoxylate and dicarboxylate metabolism	0.019
Aminobenzoate degradation	0.012
Styrene degradation	0.008
Synthesis and degradation of ketone bodies	0.004
Fatty acid metabolism	0.004
Glycerolipid metabolism	0.004
Inositol phosphate metabolism	0.004
Glutathione metabolism	0.004
Propanoate metabolism	0.004
Porphyrin and chlorophyll metabolism	0.004
Fatty acid degradation	0.004
Limonene and pinene degradation	0.004
Terpenoid backbone biosynthesis	0.004
Lysine degradation	0.004
Bisphenol degradation	0.004
Vitamin B6 metabolism	0.004
Biosynthesis of unsaturated fatty acids	-0.004
Cyanoamino acid metabolism	-0.004
Polycyclic aromatic hydrocarbon degradation	-0.004
Taurine and hypotaurine metabolism	-0.004
One carbon pool by folate	-0.004
Sulfur metabolism	-0.008
Nicotinate and nicotinamide metabolism	-0.008
Benzoate degradation	-0.008
Amino sugar and nucleotide sugar metabolism	-0.012
Fructose and mannose metabolism	-0.012
Ubiquinone and other terpenoid-quinone biosynthesis	-0.012
beta-Lactam resistance	-0.019
2-Oxocarboxylic acid metabolism	-0.021
Flagellar assembly	-0.026
Arginine and proline metabolism	-0.03
Valine, leucine and isoleucine biosynthesis	-0.059
C5-Branched dibasic acid metabolism	-0.063
Caprolactam degradation	-0.066
Lysine biosynthesis	-0.069
Bacterial chemotaxis	-0.074
Degradation of aromatic compounds	-0.074
Biosynthesis of siderophore group nonribosomal peptides	-0.135
ABC transporters	-0.274

## Sheet: Cluster 14 - GO annotations
Table S4: Predicted changes in GO annotations in Cluster 14. Summed mROS for different GO annotations for Cluster 14. The summed mROS is the sum of the mROS values of all genes corresponding to the annotations in the cluster, with annotations with positive summed mROS values denoted in blue and annotations with negative summed mROS values denoted in red.
Annotations	Summed mROS
membrane	16.372
plasma membrane	14.722
integral component of membrane	12.712
cytoplasm	8.776
ATP binding	8.576
oxidation-reduction process	8.156
alginic acid biosynthetic process	7.687
transmembrane transport	7.16
DNA binding	6.289
periplasmic space	5.527
cytosol	5.047
metal ion binding	4.554
nucleotide binding	4.51
transmembrane transporter activity	4.233
transferase activity	3.917
carbohydrate metabolic process	3.429
hydrolase activity	3.222
type IV pilus-dependent motility	3.186
response to antibiotic	3.17
type IV pilus biogenesis	2.811
cell division	2.806
peptidoglycan biosynthetic process	2.702
peptidyl-prolyl cis-trans isomerase activity	2.646
regulation of cell shape	2.586
regulation of transcription, DNA-templated	2.58
4 iron, 4 sulfur cluster binding	2.514
zinc ion binding	2.393
oxidoreductase activity	2.382
DNA-binding transcription factor activity	2.382
integral component of plasma membrane	2.303
DNA repair	2.286
xenobiotic transmembrane transporter activity	2.27
lyase activity	2.24
unfolded protein binding	2.194
phosphorelay sensor kinase activity	2.145
gluconeogenesis	1.988
cell outer membrane	1.981
sarcosine oxidase activity	1.894
RNA binding	1.85
protein folding	1.818
quinone binding	1.781
phosphorylation	1.78
NADH dehydrogenase (ubiquinone) activity	1.71
catalase activity	1.708
phosphorelay signal transduction system	1.688
proteolysis	1.663
transcription regulatory region DNA binding	1.653
protein-DNA complex	1.613
sequence-specific DNA binding	1.59
GTP binding	1.572
metabolic process	1.565
outer membrane	1.556
glycolytic process	1.423
diguanylate cyclase activity	1.42
dephosphorylation	1.381
kinase activity	1.364
ATP-dependent peptidase activity	1.348
protein peptidyl-prolyl isomerization	1.323
cell wall organization	1.303
NADH dehydrogenase activity	1.281
plasma membrane respiratory chain complex I	1.281
organic phosphonate catabolic process	1.269
sarcosine catabolic process	1.263
DNA recombination	1.259
xenobiotic transport	1.237
negative regulation of transcription, DNA-templated	1.237
peptidase activity	1.226
serine-type endopeptidase activity	1.223
transcription regulatory region sequence-specific DNA binding	1.218
transferase activity, transferring glycosyl groups	1.209
iron-sulfur cluster binding	1.207
nucleic acid phosphodiester bond hydrolysis	1.169
NAD binding	1.146
regulation of polysaccharide biosynthetic process	1.141
glycogen biosynthetic process	1.138
ribose 1,5-bisphosphate phosphokinase activity	1.138
fructose 1,6-bisphosphate 1-phosphatase activity	1.138
type IV pilus	1.138
cellular oxidant detoxification	1.113
alkanesulfonate transmembrane transporter activity	1.105
nucleotidyltransferase activity	1.093
magnesium ion binding	1.054
single-species biofilm formation	1.054
NADH dehydrogenase (quinone) activity	0.998
lipoprotein localization to outer membrane	0.996
glycine betaine transport	0.995
flavin adenine dinucleotide binding	0.994
ATPase activity	0.974
carboxy-lyase activity	0.956
peptidoglycan turnover	0.944
alkanesulfonate transport	0.943
endonuclease activity	0.921
cellular response to DNA damage stimulus	0.89
alkanesulfonate monooxygenase activity	0.889
ribonucleoside-diphosphate reductase activity, thioredoxin disulfide as acceptor	0.881
peroxidase activity	0.864
negative regulation of bacterial-type flagellum-dependent cell motility	0.864
hydrolase activity, acting on glycosyl bonds	0.859
nuclease activity	0.858
oxidoreductase activity, acting on NAD(P)H	0.854
catalytic activity	0.85
acyl-CoA dehydrogenase activity	0.85
cellular response to antibiotic	0.846
ribonuclease D activity	0.84
alginic acid acetylation	0.838
phosphonoacetaldehyde hydrolase activity	0.827
glutamate racemase activity	0.813
protein catabolic process	0.811
glycine betaine catabolic process	0.793
3-deoxy-manno-octulosonate-8-phosphatase activity	0.787
signal transduction by protein phosphorylation	0.765
drug transmembrane transport	0.765
sulfur compound metabolic process	0.764
oxidoreductase activity, acting on the CH-CH group of donors	0.758
porphobilinogen synthase activity	0.753
pilus assembly	0.748
hydrolase activity, hydrolyzing O-glycosyl compounds	0.745
methylation	0.738
DNA replication	0.715
translation	0.715
structural constituent of ribosome	0.715
base-excision repair	0.715
sedoheptulose-7-phosphate:D-glyceraldehyde-3-phosphate glyceronetransferase activity	0.714
sulfate adenylyltransferase (ATP) activity	0.713
lipoprotein transport	0.712
glutathione biosynthetic process	0.712
phosphoglucosamine mutase activity	0.712
ATP synthesis coupled electron transport	0.709
four-way junction helicase activity	0.704
ribosome	0.704
positive regulation of single-species biofilm formation on inanimate substrate	0.7
carbonate dehydratase activity	0.683
phospholipid biosynthetic process	0.666
carnitine transmembrane transporter activity	0.663
GDP-mannose 6-dehydrogenase activity	0.662
iron ion binding	0.652
protein refolding	0.642
glycine hydroxymethyltransferase activity	0.637
isomerase activity	0.635
tetrahydrofolate metabolic process	0.633
glutamyl-tRNA reductase activity	0.615
methyltransferase activity	0.611
GTPase activity	0.611
solute:proton antiporter activity	0.605
branched-chain amino acid transmembrane transporter activity	0.601
nitric oxide dioxygenase activity	0.6
cellular hyperosmotic salinity response	0.6
alkanesulfonate catabolic process	0.599
positive regulation of cell motility	0.598
nucleic acid binding	0.597
4-alpha-glucanotransferase activity	0.596
ribosome binding	0.593
organic phosphonate metabolic process	0.592
dihydropteroate synthase activity	0.589
oxidoreductase activity, acting on the CH-OH group of donors, NAD or NADP as acceptor	0.588
regulation of translation	0.581
penicillin binding	0.58
phosphoenolpyruvate carboxykinase (ATP) activity	0.574
response to oxidative stress	0.574
guanine deaminase activity	0.571
pentose-phosphate shunt	0.571
glutamate-cysteine ligase activity	0.569
triose-phosphate isomerase activity	0.569
5-phosphoribose 1-diphosphate biosynthetic process	0.569
dioxygenase activity	0.569
carbohydrate phosphorylation	0.569
aconitate hydratase activity	0.569
1,4-alpha-glucan branching enzyme activity	0.569
3-dehydroquinate synthase activity	0.569
phosphoglycerate kinase activity	0.569
aerobic respiration	0.569
hydrogen peroxide catabolic process	0.569
pyridoxal phosphate binding	0.566
polyphosphate kinase activity	0.565
heme O biosynthetic process	0.565
nitrate reductase activity	0.556
aminopeptidase activity	0.551
L-serine ammonia-lyase activity	0.549
response to heat	0.546
fimbrial usher porin activity	0.54
DNA duplex unwinding	0.528
intrinsic component of plasma membrane	0.527
cellular iron ion homeostasis	0.524
metallopeptidase activity	0.524
heme binding	0.497
glycerol-3-phosphate dehydrogenase (quinone) activity	0.496
ferric iron transmembrane transporter activity	0.496
branched-chain amino acid transport	0.49
amino-acid betaine transport	0.489
protein histidine kinase activity	0.482
response to drug	0.48
glycine biosynthetic process from serine	0.478
one-carbon metabolic process	0.478
adenyl-nucleotide exchange factor activity	0.477
ribonucleoside-diphosphate reductase complex	0.477
aminomethyltransferase activity	0.477
HslUV protease complex	0.477
acetylglutamate kinase activity	0.477
dimethylglycine dehydrogenase activity	0.475
mannose-1-phosphate guanylyltransferase activity	0.473
2 iron, 2 sulfur cluster binding	0.466
alginic acid catabolic process	0.465
poly(beta-D-mannuronate) lyase activity	0.465
cell	0.453
glycerol-3-phosphate metabolic process	0.45
phosphorelay response regulator activity	0.45
cellular metabolic process	0.445
peptidoglycan glycosyltransferase activity	0.444
glycogen metabolic process	0.44
DNA-(apurinic or apyrimidinic site) endonuclease activity	0.432
oxidized purine nucleobase lesion DNA N-glycosylase activity	0.432
organic phosphonate transport	0.431
hydrolase activity, hydrolyzing N-glycosyl compounds	0.429
double-stranded DNA binding	0.429
phospholipid homeostasis	0.429
ATPase-coupled glycine betaine transporter activity	0.429
guanine catabolic process	0.429
adenylylsulfate kinase activity	0.429
sulfate assimilation	0.428
beta-N-acetylhexosaminidase activity	0.427
2-methylisocitrate dehydratase activity	0.427
lipid binding	0.427
outer membrane-bounded periplasmic space	0.427
cell cycle	0.427
glycerol-3-phosphate dehydrogenase [NAD(P)+] activity	0.427
trehalose biosynthetic process	0.427
protein localization to outer membrane	0.427
undecaprenyl-diphosphatase activity	0.427
plasma membrane protein complex	0.427
cytokinin biosynthetic process	0.427
oxidoreductase activity, acting on the CH-CH group of donors, with a flavin as acceptor	0.425
porphyrin-containing compound biosynthetic process	0.423
cation transport	0.422
alpha,alpha-trehalase activity	0.421
RNA phosphodiester bond hydrolysis, exonucleolytic	0.42
nitrate reductase complex	0.418
long-chain fatty acid transporting porin activity	0.415
nitrate transmembrane transporter activity	0.415
nitrate assimilation	0.415
NADP binding	0.415
transferase activity, transferring phosphorus-containing groups	0.415
tetrahydrofolate biosynthetic process	0.414
cellular response to heat	0.41
type II protein secretion system complex	0.405
cell adhesion involved in single-species biofilm formation	0.404
phosphoribosylglycinamide formyltransferase activity	0.392
symporter activity	0.392
protein quality control for misfolded or incompletely synthesized proteins	0.392
'de novo' IMP biosynthetic process	0.392
amino acid transport	0.389
peptidyl-glutamine methylation	0.388
protein-glutamine N-methyltransferase activity	0.388
heme a biosynthetic process	0.386
chaperone cofactor-dependent protein refolding	0.381
mRNA binding	0.381
anti-sigma factor antagonist activity	0.377
regulation of translation, ncRNA-mediated	0.377
regulation of RNA stability	0.377
cell redox homeostasis	0.377
carbohydrate transmembrane transporter activity	0.377
polyphosphate biosynthetic process	0.377
protoheme IX farnesyltransferase activity	0.377
carbohydrate transport	0.377
dipeptide transmembrane transporter activity	0.369
potassium:proton antiporter activity	0.366
alkaline phosphatase activity	0.362
polynucleotide adenylyltransferase activity	0.358
4-hydroxy-tetrahydrodipicolinate reductase	0.358
deoxyribonucleotide biosynthetic process	0.358
SOS response	0.352
DNA helicase activity	0.352
L-isoleucine transmembrane transporter activity	0.347
L-leucine transmembrane transporter activity	0.347
L-valine transmembrane transporter activity	0.347
nitrogen compound metabolic process	0.346
anion transmembrane transport	0.345
tetrapyrrole biosynthetic process	0.342
protoporphyrinogen IX biosynthetic process	0.342
alpha-D-ribose 1-methylphosphonate 5-phosphate C-P-lyase activity	0.333
ubiquitin-protein transferase activity	0.333
carnitine transmembrane transport	0.332
cellular respiration	0.331
negative regulation of single-species biofilm formation on inanimate substrate	0.331
FMN binding	0.326
anion transmembrane transporter activity	0.324
alginate synthase activity	0.321
tetrahydrofolate interconversion	0.318
cellular response to cell envelope stress	0.317
dimethylglycine oxidase activity	0.316
choline catabolic process	0.316
autotransporter activity	0.315
GDP-mannose biosynthetic process	0.315
mannose-6-phosphate isomerase activity	0.315
long-chain fatty acid-CoA ligase activity	0.315
glycerol-3-phosphate dehydrogenase complex	0.308
CoA-transferase activity	0.308
glycerol-3-phosphate catabolic process	0.308
asparagine biosynthetic process	0.306
oxidoreductase activity, acting on paired donors, with incorporation or reduction of molecular oxygen	0.304
proton transmembrane transport	0.303
heme transport	0.3
FAD binding	0.3
heme transporter activity	0.3
oxygen carrier activity	0.3
oxygen transport	0.3
ATP-binding cassette (ABC) transporter complex	0.297
thiamine pyrophosphate binding	0.297
peptidoglycan-based cell wall	0.296
positive regulation of cell adhesion involved in single-species biofilm formation	0.294
cation transmembrane transport	0.293
intrinsic component of cell outer membrane	0.288
protein histidine phosphatase activity	0.287
regulation of protein targeting to membrane	0.286
3-hydroxyacyl-[acyl-carrier-protein] dehydratase activity	0.286
UTP:glucose-1-phosphate uridylyltransferase activity	0.286
double-strand break repair via nonhomologous end joining	0.286
8-oxo-7,8-dihydroguanine DNA N-glycosylase activity	0.286
DNA N-glycosylase activity	0.286
alanylphosphatidylglycerol synthase activity	0.286
S-methyl-5-thioadenosine phosphorylase activity	0.285
geranoyl-CoA carboxylase activity	0.285
lytic transglycosylase activity	0.285
3-hydroxydecanoyl-[acyl-carrier-protein] dehydratase activity	0.285
response to osmotic stress	0.285
carbohydrate biosynthetic process	0.285
ATPase activity, coupled	0.285
peroxiredoxin activity	0.285
hydrogen sulfide biosynthetic process	0.285
oxidoreductase activity, acting on NAD(P)H, quinone or similar compound as acceptor	0.285
propionate catabolic process, 2-methylcitrate cycle	0.285
unsaturated fatty acid biosynthetic process	0.285
purine ribonucleoside salvage	0.285
bacterial-type flagellum-dependent swimming motility	0.285
histidine phosphotransfer kinase activity	0.285
starch synthase activity	0.285
carbonyl reductase (NADPH) activity	0.285
trans-2-decenoyl-acyl-carrier-protein isomerase activity	0.285
phosphomannomutase activity	0.285
protein autophosphorylation	0.285
glycerol-3-phosphate dehydrogenase [NAD+] activity	0.285
NADH dehydrogenase complex	0.285
regulation of gene expression	0.285
transferase activity, transferring pentosyl groups	0.285
electron transport coupled proton transport	0.284
trehalose metabolic process	0.281
exonuclease activity	0.28
tRNA processing	0.28
3'-5' exonuclease activity	0.28
hydrolase activity, acting on carbon-nitrogen (but not peptide) bonds	0.279
anaerobic respiration	0.279
nitrate metabolic process	0.279
ligand-gated ion channel activity	0.278
ATPase-coupled sulfate transmembrane transporter activity	0.278
nitrate transport	0.277
chaperone-mediated protein complex assembly	0.277
nitrite transport	0.277
glycogen catabolic process	0.275
transcription, DNA-templated	0.275
phosphotransferase activity, alcohol group as acceptor	0.274
nitrite reductase (NO-forming) activity	0.271
sigma factor antagonist activity	0.271
folic acid-containing compound biosynthetic process	0.267
folic acid biosynthetic process	0.267
rRNA processing	0.262
ferric iron binding	0.262
heat shock protein binding	0.262
1,4-dihydroxy-2-naphthoyl-CoA thioesterase activity	0.255
CoA hydrolase activity	0.255
phosphorylase activity	0.254
succinate-semialdehyde dehydrogenase [NAD(P)+] activity	0.254
glycogen phosphorylase activity	0.254
transmembrane transporter complex	0.241
peptidyl-histidine phosphorylation	0.241
cardiolipin synthase activity	0.239
cardiolipin biosynthetic process	0.239
threonine-type endopeptidase activity	0.238
amino acid transmembrane transport	0.238
peptidase activity, acting on L-amino acid peptides	0.238
cation transmembrane transporter activity	0.238
2-amino-4-hydroxy-6-hydroxymethyldihydropteridine diphosphokinase activity	0.238
cytosolic small ribosomal subunit	0.238
serine transport	0.238
regulation of catalytic activity	0.238
lipid metabolic process	0.238
ATPase-coupled choline transmembrane transporter activity	0.238
amino acid transmembrane transporter activity	0.238
protein homooligomerization	0.215
cytolysis	0.208
regulation of single-species biofilm formation on inanimate substrate	0.204
racemase and epimerase activity, acting on amino acids and derivatives	0.203
racemase activity, acting on amino acids and derivatives	0.203
ubiquitin-like modifier activating enzyme activity	0.196
protein methylation	0.194
protein-(glutamine-N5) methyltransferase activity	0.194
protein methyltransferase activity	0.194
phosphatase activity	0.19
DNA replication initiation	0.189
polyphosphate kinase complex	0.188
sodium-dependent phosphate transmembrane transporter activity	0.188
peptide binding	0.188
carbohydrate transmembrane transport	0.188
transferase activity, transferring alkyl or aryl (other than methyl) groups	0.188
maintenance of stationary phase	0.188
sodium-dependent phosphate transport	0.188
6-phosphogluconolactonase activity	0.188
regulation of carbon utilization	0.188
protein stabilization	0.188
positive regulation of melanin biosynthetic process	0.188
dipeptide transmembrane transport	0.184
dipeptide transport	0.184
regulation of intracellular pH	0.183
sodium:proton antiporter activity	0.183
antiporter activity	0.183
potassium ion transmembrane transport	0.183
sodium ion import across plasma membrane	0.183
cellular response to selenite ion	0.176
helicase activity	0.176
cellular response to chromate	0.176
isoleucine transport	0.174
valine transport	0.174
L-valine transmembrane transport	0.174
L-alpha-amino acid transmembrane transport	0.174
leucine transport	0.174
signaling receptor binding	0.171
response to bacterium	0.171
cyanate catabolic process	0.171
carbon utilization	0.171
deacetylase activity	0.171
defense response to bacterium	0.171
type VI protein secretion system complex	0.17
monooxygenase activity	0.17
alpha-glucan biosynthetic process	0.17
GTPase activator activity	0.17
antisigma factor binding	0.169
ubiquitin-dependent ERAD pathway	0.167
Hrd1p ubiquitin ligase ERAD-L complex	0.167
protein ubiquitination	0.167
leucine biosynthetic process	0.165
trivalent inorganic cation transport	0.165
sn-glycerol-3-phosphate:ubiquinone oxidoreductase activity	0.165
bacterial-type proximal promoter sequence-specific DNA binding	0.165
transferase activity, transferring acyl groups, acyl groups converted into alkyl on transfer	0.165
bacterial-type RNA polymerase enhancer sequence-specific DNA binding	0.165
carboxylic acid metabolic process	0.165
2-isopropylmalate synthase activity	0.165
sn-glycerol-3-phosphate:ubiquinone-8 oxidoreductase activity	0.165
iron ion transmembrane transport	0.165
oxaloacetate metabolic process	0.165
cellular response to nitric oxide	0.164
cyclic-guanylate-specific phosphodiesterase activity	0.164
hyaluronan synthase activity	0.163
hyaluronan biosynthetic process	0.163
extracellular matrix assembly	0.163
anion transport	0.162
peptidoglycan binding	0.162
positive regulation of cellular amino acid metabolic process	0.161
positive regulation of catabolic process	0.161
bacteriocin biosynthetic process	0.161
positive regulation of phosphatase activity	0.161
positive regulation of phospholipase activity	0.161
transferase activity, transferring hexosyl groups	0.16
serine binding	0.159
L-serine catabolic process	0.159
folic acid metabolic process	0.159
type V protein secretion system complex	0.159
cellular response to tetrahydrofolate	0.159
glycine metabolic process	0.159
glycine biosynthetic process	0.159
long-chain fatty acid metabolic process	0.158
cell motility	0.158
polysaccharide biosynthetic process	0.158
polysaccharide metabolic process	0.158
(S)-2-hydroxy-acid oxidase activity	0.158
2-hydroxyglutarate dehydrogenase activity	0.158
L-threonine ammonia-lyase activity	0.155
protoporphyrinogen IX biosynthetic process from glutamate	0.154
asparagine synthase (glutamine-hydrolyzing) activity	0.153
positive regulation of cellular response to heat	0.152
positive regulation of response to oxidative stress	0.152
cytosolic DNA-directed RNA polymerase complex	0.152
response to nitrosative stress	0.15
nitric oxide catabolic process	0.15
response to toxic substance	0.15
siderophore-dependent iron import into cell	0.15
oxygen binding	0.15
cellular response to nitrosative stress	0.15
beta-maltose 4-alpha-glucanotransferase activity	0.149
drug binding	0.148
glycogen debranching enzyme activity	0.148
molybdate ion transport	0.147
phosphoric diester hydrolase activity	0.147
pteridine-containing compound metabolic process	0.147
organic phosphonate transmembrane transporter activity	0.147
complement component C3b binding	0.145
adhesion of symbiont to host	0.145
base-excision repair, AP site formation	0.144
nucleotide-excision repair	0.144
damaged DNA binding	0.144
class I DNA-(apurinic or apyrimidinic site) endonuclease activity	0.144
guanine metabolic process	0.143
NAD+ kinase activity	0.143
(1,4)-alpha-D-glucan 1-alpha-D-glucosylmutase activity	0.143
cellular response to sulfate starvation	0.143
cellular protein modification process	0.143
alpha-glucan catabolic process	0.143
oxidoreductase activity, oxidizing metal ions	0.143
16S rRNA (guanine(966)-N(2))-methyltransferase activity	0.143
NADP biosynthetic process	0.143
nicotinamide riboside transmembrane transporter activity	0.143
purine nucleotide binding	0.143
transferase activity, transferring amino-acyl groups	0.143
positive regulation of ligase activity	0.143
nicotinamide riboside transport	0.143
GPI anchor biosynthetic process	0.143
UDP-glucose metabolic process	0.143
phosphoenolpyruvate carboxykinase activity	0.143
acyl-CoA hydrolase activity	0.143
rRNA methylation	0.143
purine nucleotide biosynthetic process	0.143
protein dephosphorylation	0.143
nicotinamide-nucleotide adenylyltransferase activity	0.143
organic substance metabolic process	0.142
misfolded protein binding	0.142
terpene catabolic process	0.142
sulfate reduction	0.142
chorismate biosynthetic process	0.142
positive regulation of cellular respiration	0.142
glycerol-3-phosphate biosynthetic process	0.142
L-methionine salvage from methylthioadenosine	0.142
carbon-oxygen lyase activity, acting on phosphates	0.142
3-hydroxyoctanoyl-[acyl-carrier-protein] dehydratase activity	0.142
cation binding	0.142
alpha-1,4-glucan synthase activity	0.142
lipoprotein releasing activity	0.142
fructose 1,6-bisphosphate metabolic process	0.142
adenine/guanine mispair binding	0.142
positive regulation of oxidative phosphorylation	0.142
positive regulation of transcription regulatory region DNA binding	0.142
sucrose biosynthetic process	0.142
negative regulation of lipid biosynthetic process	0.142
leucine catabolic process	0.142
lysophosphatidic acid acyltransferase activity	0.142
cell morphogenesis	0.142
transcription initiation from bacterial-type RNA polymerase promoter	0.142
(3R)-hydroxymyristoyl-[acyl-carrier-protein] dehydratase activity	0.142
methylcrotonoyl-CoA carboxylase activity	0.142
1,4-alpha-glucan branching enzyme activity (using a glucosylated glycogenin as primer for glycogen synthesis)	0.142
glycerophospholipid metabolic process	0.142
negative regulation of transporter activity	0.142
glyceraldehyde-3-phosphate biosynthetic process	0.142
negative regulation of catalytic activity	0.142
4-alpha-D-(1->4)-alpha-D-glucanotrehalose trehalohydrolase activity	0.142
CAAX-box protein processing	0.142
negative regulation of transport	0.142
cellular response to unfolded protein	0.142
carbohydrate binding	0.142
negative regulation of transmembrane transport	0.142
response to unfolded protein	0.142
phosphoglucomutase activity	0.142
beta-glucan biosynthetic process	0.142
1-acylglycerol-3-phosphate O-acyltransferase activity	0.142
DNA-templated transcription, termination	0.142
intramolecular transferase activity, phosphotransferases	0.142
single-species biofilm formation on inanimate substrate	0.142
protein metabolic process	0.142
interaction with host	0.142
cysteine-type endopeptidase activity	0.142
nucleoside metabolic process	0.142
mRNA 3'-UTR binding	0.142
response to hydrogen peroxide	0.142
CAAX-box protein maturation	0.142
lipoprotein localization to membrane	0.142
glucose metabolic process	0.142
glycerophospholipid biosynthetic process	0.142
N-acetyl-beta-D-galactosaminidase activity	0.142
methylcrotonoyl-CoA carboxylase complex	0.142
ADP binding	0.142
mismatch repair	0.142
hydrolase activity, acting on acid anhydrides	0.142
phosphatidic acid biosynthetic process	0.142
oxidized purine DNA binding	0.142
UDP-N-acetylglucosamine biosynthetic process	0.142
ubiquinone-6 biosynthetic process	0.142
response to L-glutamate	0.142
response to reactive oxygen species	0.142
glycerol catabolic process	0.142
glycogen (starch) synthase activity	0.142
protein folding chaperone	0.142
cell division site	0.142
aromatic compound catabolic process	0.142
fatty acid synthase complex	0.142
glucan biosynthetic process	0.142
fatty acid synthase activity	0.142
fructose metabolic process	0.142
RNA polymerase binding	0.142
purine-specific mismatch base pair DNA N-glycosylase activity	0.142
fructose 6-phosphate metabolic process	0.142
cellular response to osmotic stress	0.142
mechanosensitive ion channel activity	0.142
negative regulation of proteolysis	0.142
extrinsic component of cytoplasmic side of plasma membrane	0.142
fatty acid beta-oxidation using acyl-CoA dehydrogenase	0.141
cellular response to sulfur starvation	0.141
transferase activity, transferring acyl groups other than amino-acyl groups	0.141
cellular catabolic process	0.14
ubiquinone binding	0.14
SRP-dependent cotranslational protein targeting to membrane	0.14
nucleobase-containing compound metabolic process	0.14
trehalose catabolic process	0.14
FMN reductase activity	0.14
cellular hyperosmotic response	0.14
protein targeting to membrane	0.14
tRNA 3'-end processing	0.14
signal recognition particle binding	0.14
trehalase activity	0.14
mitochondrial matrix	0.14
sulfate transport	0.139
ion transmembrane transport	0.139
sulfate transmembrane transport	0.139
sulfur compound binding	0.139
cellular response to iron ion	0.138
fatty acid transport	0.138
metallochaperone activity	0.138
protein disulfide oxidoreductase activity	0.138
anaerobic electron transport chain	0.138
molybdopterin cofactor binding	0.138
nitrite efflux transmembrane transporter activity	0.138
nitrite transmembrane transporter activity	0.138
long-chain fatty acid transport	0.138
hydroxylamine reductase activity	0.136
positive regulation of proteolysis	0.133
glycerol-3-phosphate transmembrane transporter activity	0.133
glycerol-3-phosphate transmembrane transport	0.133
ammonium transport	0.133
ammonium transmembrane transporter activity	0.133
ammonium transmembrane transport	0.133
metalloendopeptidase activity	0.129
SHG alpha-glucan phosphorylase activity	0.127
gamma-aminobutyric acid catabolic process	0.127
L-lysine catabolic process	0.127
succinate-semialdehyde dehydrogenase (NAD+) activity	0.127
glutarate-semialdehyde dehydrogenase (NAD+) activity	0.127
linear malto-oligosaccharide phosphorylase activity	0.127
glyoxylate reductase (NADP) activity	0.126
hydroxypyruvate reductase activity	0.126
regulation of nitric oxide metabolic process	0.125
ATP-binding cassette (ABC) transporter complex, substrate-binding subunit-containing	0.121
L-ornithine import across plasma membrane	0.12
sulfuric ester hydrolase activity	0.12
C4-dicarboxylate transport	0.12
phosphotransferase activity, for other substituted phosphate groups	0.12
iron ion transport	0.119
threonine transport	0.119
regulation of response to reactive oxygen species	0.119
arginine biosynthetic process via ornithine	0.119
glycine catabolic process	0.119
protein homodimerization activity	0.119
oxidoreductase activity, acting on CH or CH2 groups, NAD or NADP as acceptor	0.119
allantoin biosynthetic process	0.119
negative regulation of translation	0.119
cytosolic large ribosomal subunit	0.119
'de novo' protein folding	0.119
arginine binding	0.119
regulation of cellular response to oxidative stress	0.119
GroEL-GroES complex	0.119
neutral amino acid:sodium symporter activity	0.119
lipopolysaccharide export	0.119
ATPase-coupled amino acid transmembrane transporter activity	0.119
mRNA polyadenylation	0.119
positive regulation of single-species biofilm formation	0.119
maturation of SSU-rRNA from tricistronic rRNA transcript (SSU-rRNA, 5.8S rRNA, LSU-rRNA)	0.119
mRNA processing	0.119
proteolysis involved in cellular protein catabolic process	0.119
positive regulation of multi-organism process	0.119
proteasome core complex	0.119
lipopolysaccharide floppase activity	0.119
RNA polyadenylation	0.119
positive regulation of transporter activity	0.119
negative regulation of secondary metabolite biosynthetic process	0.119
protein unfolding	0.119
negative regulation of DNA-templated transcription, initiation	0.119
RNA processing	0.119
exodeoxyribonuclease III activity	0.118
dicarboxylic acid transport	0.112
glycine betaine:proton symporter activity	0.111
tricarboxylic acid cycle	0.109
pore complex	0.096
cellular amino acid biosynthetic process	0.095
positive regulation of GTPase activity	0.085
negative regulation of nucleic acid-templated transcription	0.076
oxidoreductase activity, acting on the aldehyde or oxo group of donors, NAD or NADP as acceptor	0.075
chaperone binding	0.064
identical protein binding	0.053
diaminopimelate biosynthetic process	0.05
heme biosynthetic process	0.042
transcription factor binding	0.042
lipopolysaccharide biosynthetic process	0.023
sodium ion transport	0.021
peptide transmembrane transporter activity	0.019
Gram-negative-bacterium-type cell wall	0.017
mitochondrion	0.013
cobalt ion binding	0.005
cellular amino acid metabolic process	0.004
transmembrane signaling receptor activity	-0.003
protein secretion by the type II secretion system	-0.012
carbon-sulfur lyase activity	-0.014
carnitine catabolic process	-0.015
coenzyme binding	-0.015
NAD biosynthetic process	-0.024
amino acid binding	-0.025
aromatic amino acid family biosynthetic process	-0.031
lysine biosynthetic process	-0.035
hydroxymethyl-, formyl- and related transferase activity	-0.037
ATPase-coupled quaternary ammonium compound transmembrane transporting activity	-0.038
choline transport	-0.038
DNA-binding transcription repressor activity	-0.043
N-acetyltransferase activity	-0.043
ligase activity	-0.046
transaminase activity	-0.046
amine transport	-0.047
calcium ion binding	-0.052
protein dimerization activity	-0.054
nitrogen compound transport	-0.055
ATPase-coupled transmembrane transporter activity	-0.059
ion transport	-0.076
Gram-negative-bacterium-type cell outer membrane assembly	-0.093
amine transmembrane transporter activity	-0.094
positive regulation of transcription, DNA-templated	-0.099
protein binding	-0.104
lysine biosynthetic process via diaminopimelate	-0.104
quorum sensing	-0.109
hydrolase activity, acting on ester bonds	-0.119
glutamate biosynthetic process	-0.12
glutamate dehydrogenase (NADP+) activity	-0.12
oxidoreductase activity, acting on the CH-NH2 group of donors, NAD or NADP as acceptor	-0.12
serine-type peptidase activity	-0.121
porin activity	-0.123
urea cycle	-0.127
argininosuccinate metabolic process	-0.127
negative regulation of DNA binding	-0.129
negative regulation of protein binding	-0.129
respiratory chain complex III	-0.131
positive regulation of protein catabolic process	-0.131
respiratory electron transport chain	-0.131
oxidoreductase activity, acting on diphenols and related substances as donors	-0.131
respirasome	-0.131
extracellular polysaccharide biosynthetic process	-0.137
periplasmic side of plasma membrane	-0.141
peptidyl-tyrosine phosphorylation	-0.141
O antigen biosynthetic process	-0.141
nucleotide-sugar metabolic process	-0.142
acyl binding	-0.142
lipid A biosynthetic process	-0.142
positive regulation of DNA-templated transcription, initiation	-0.145
protein tetramerization	-0.146
N-acyl homoserine lactone synthase activity	-0.147
positive regulation of cell-substrate adhesion	-0.15
ATPase-coupled xenobiotic transmembrane transporter activity	-0.15
proximal promoter sequence-specific DNA binding	-0.15
negative regulation of single-species biofilm formation	-0.15
negative regulation of extracellular matrix assembly	-0.15
positive regulation of cell adhesion	-0.15
malate dehydrogenase (menaquinone) activity	-0.151
lipopolysaccharide transport	-0.151
positive regulation of lipid biosynthetic process	-0.151
gene expression	-0.151
long-chain fatty acid catabolic process	-0.154
cysteine-type peptidase activity	-0.154
beta-ketodecanoyl-[acyl-carrier-protein] synthase activity	-0.154
lysine catabolic process	-0.155
extracellular space	-0.155
bacterial-type flagellum-dependent swarming motility	-0.155
glycine decarboxylation via glycine cleavage system	-0.156
glycine cleavage complex	-0.156
choline binding	-0.158
hemolysis in other organism	-0.159
lipid glycosylation	-0.16
UDP-glycosyltransferase activity	-0.16
quinoprotein glucose dehydrogenase activity	-0.16
intracellular membrane-bounded organelle	-0.16
histidine catabolic process	-0.161
formimidoylglutamate deiminase activity	-0.161
alanine transport	-0.162
glutamate N-acetyltransferase activity	-0.162
alanine:sodium symporter activity	-0.162
methione N-acyltransferase activity	-0.162
isoprenoid biosynthetic process	-0.165
acetate transmembrane transporter activity	-0.165
peptide transport	-0.165
enoyl-CoA hydratase activity	-0.165
fatty acid beta-oxidation	-0.165
glutamine transport	-0.165
isopentenyl diphosphate biosynthetic process, methylerythritol 4-phosphate pathway	-0.165
L-glutamate import	-0.165
glycolate transmembrane transport	-0.165
regulation of iron ion transport	-0.165
plasma membrane acetate transport	-0.165
D-amino acid transport	-0.165
L-glutamine import across plasma membrane	-0.165
triglyceride lipase activity	-0.166
detection of phosphate ion	-0.166
siderophore transport	-0.166
lipid catabolic process	-0.166
valine-tRNA ligase activity	-0.166
iron ion homeostasis	-0.166
valyl-tRNA aminoacylation	-0.166
catabolic process	-0.167
arylformamidase activity	-0.167
ferredoxin-NADP+ reductase activity	-0.169
enterobactin biosynthetic process	-0.17
enterobactin synthetase complex	-0.17
amino acid activation for nonribosomal peptide biosynthetic process	-0.17
2,3-dihydroxybenzoate-serine ligase activity	-0.17
cellular response to oxidative stress	-0.173
formyl-CoA transferase activity	-0.179
siderophore transmembrane transport	-0.182
structural molecule activity	-0.183
response to amino acid	-0.184
positive regulation of hydrolase activity	-0.186
regulation of arginine catabolic process	-0.186
ATP biosynthetic process	-0.189
proton-transporting ATP synthase complex, catalytic core F(1)	-0.189
bacterial-type flagellum basal body, MS ring	-0.19
basic amino acid transport	-0.19
integral component of cell outer membrane	-0.19
negative regulation of cellular carbohydrate metabolic process	-0.194
cyclase activity	-0.196
alcohol dehydrogenase (cytochrome c) activity	-0.196
alcohol dehydrogenase (acceptor) activity	-0.196
S-adenosyl-L-methionine binding	-0.196
pyrroloquinoline-quinone synthase activity	-0.198
transferase activity, transferring acyl groups	-0.202
acid-thiol ligase activity	-0.204
oxidoreductase activity, acting on CH-OH group of donors	-0.212
protein targeting	-0.221
glycerol metabolic process	-0.225
mitochondrial electron transport, ubiquinol to cytochrome c	-0.262
cell adhesion	-0.269
protein transport by the Sec complex	-0.275
protein tyrosine kinase activity	-0.281
glutathione-disulfide reductase activity	-0.292
DNA-templated transcription, initiation	-0.299
xenobiotic detoxification by transmembrane export across the plasma membrane	-0.3
trans-2,3-dihydro-3-hydroxy-anthranilate isomerase activity	-0.3
regulation of bacterial-type flagellum-dependent cell motility	-0.3
positive regulation of cilium-dependent cell motility	-0.3
oxidoreductase activity, acting on the CH-NH2 group of donors	-0.3
cellular response to calcium ion	-0.304
nitronate monooxygenase activity	-0.308
electron transfer activity	-0.312
glycolate transmembrane transporter activity	-0.331
terpenoid biosynthetic process	-0.331
lipase activity	-0.332
heme catabolic process	-0.338
cytochrome-c peroxidase activity	-0.339
positive chemotaxis	-0.347
beta-ketoacyl-acyl-carrier-protein synthase III activity	-0.359
siderophore uptake transmembrane transporter activity	-0.364
monophenol monooxygenase activity	-0.37
bacterial-type flagellum basal body, distal rod	-0.377
ethanol:cytochrome c oxidoreductase activity	-0.392
ethanol oxidation	-0.392
bacterial-type flagellum filament cap	-0.404
anthranilate-CoA ligase activity	-0.408
3-oxoacyl-[acyl-carrier-protein] synthase activity	-0.424
dTDP-glucose 4,6-dehydratase activity	-0.427
dTDP-4-dehydrorhamnose reductase activity	-0.429
regulation of protein secretion	-0.431
glucose-1-phosphate thymidylyltransferase activity	-0.434
negative regulation of protein secretion	-0.448
malate dehydrogenase (quinone) activity	-0.452
fatty acid biosynthetic process	-0.465
histidinol-phosphate transaminase activity	-0.465
lipid biosynthetic process	-0.469
carnitine transport	-0.473
pathogenesis	-0.477
glycine dehydrogenase (cyanide-forming) activity	-0.481
acetyl-CoA:L-glutamate N-acetyltransferase activity	-0.486
electron transport chain	-0.493
cofactor binding	-0.498
signaling receptor activity	-0.499
cyclic-di-GMP binding	-0.506
argininosuccinate synthase activity	-0.508
bacterial-type flagellum hook	-0.514
protein secretion by the type VI secretion system	-0.521
ferrochelatase activity	-0.523
dipeptidase activity	-0.524
dTDP-4-dehydrorhamnose 3,5-epimerase activity	-0.569
lipopolysaccharide core region biosynthetic process	-0.58
type III protein secretion system complex	-0.581
pyridoxine biosynthetic process	-0.6
isochorismatase activity	-0.6
positive regulation of secondary metabolite biosynthetic process	-0.609
succinyl-diaminopimelate desuccinylase activity	-0.615
histidine biosynthetic process	-0.62
acyl carrier activity	-0.63
ubiquinol-cytochrome-c reductase activity	-0.654
signal transduction	-0.657
2-C-methyl-D-erythritol 2,4-cyclodiphosphate synthase activity	-0.662
glutamine metabolic process	-0.758
regulation of DNA-templated transcription, initiation	-0.777
protein secretion	-0.804
DNA-binding transcription activator activity	-0.811
pyridoxal phosphate biosynthetic process	-0.9
arginine biosynthetic process	-0.968
extracellular region	-0.995
dTDP-rhamnose biosynthetic process	-1
phosphopantetheine binding	-1.013
bacterial-type flagellum organization	-1.106
archaeal or bacterial-type flagellum-dependent cell motility	-1.114
bacterial-type flagellum assembly	-1.116
motor activity	-1.119
3-deoxy-7-phosphoheptulonate synthase activity	-1.2
biosynthetic process	-1.262
antibiotic biosynthetic process	-1.342
protein transport	-1.475
sigma factor activity	-1.554
secondary metabolite biosynthetic process	-1.604
pyridoxamine-phosphate oxidase activity	-1.8
protein secretion by the type III secretion system	-2.076
efflux transmembrane transporter activity	-2.134
chemotaxis	-2.389
efflux pump complex	-2.516
bacterial-type flagellum-dependent cell motility	-2.908
bacterial-type flagellum basal body	-2.957
bacterial-type flagellum	-3.008
pyrroloquinoline quinone biosynthetic process	-3.598
phenazine biosynthetic process	-4.202
pyoverdine biosynthetic process	-5.773

## Sheet: Cluster 13 - GO annotations
Table S4: Predicted changes in GO annotations in Cluster 13. Summed mROS for different GO annotations for Cluster 13. The summed mROS is the sum of the mROS values of all genes corresponding to the annotation in the cluster, with annotations with positive summed mROS values denoted in blue and annotations with negative summed mROS values denoted in red.
Annotations	Summed mROS
protein-DNA complex	1.095
metal ion binding	1.045
ATP binding	1.01
electron transfer activity	0.953
cytochrome-c oxidase activity	0.913
transcription regulatory region sequence-specific DNA binding	0.907
oxidation-reduction process	0.836
cytoplasm	0.817
DNA-binding transcription repressor activity	0.651
electron transport chain	0.615
plasma membrane	0.564
tricarboxylic acid cycle	0.494
proteolysis	0.474
hydrolase activity	0.472
carbamoyl-phosphate synthase (glutamine-hydrolyzing) activity	0.462
negative regulation of transcription, DNA-templated	0.452
heme binding	0.422
protein secretion by the type II secretion system	0.408
nucleotide binding	0.4
arginine biosynthetic process	0.396
DNA replication	0.381
pyoverdine biosynthetic process	0.366
translation	0.354
RNA binding	0.308
identical protein binding	0.297
transferase activity	0.282
aerobic respiration	0.272
oxidoreductase activity, acting on the CH-CH group of donors	0.271
succinate dehydrogenase activity	0.262
type II protein secretion system complex	0.238
iron-sulfur cluster binding	0.237
oxidoreductase activity	0.233
pyrimidine nucleotide biosynthetic process	0.231
proton transmembrane transport	0.231
phosphoenolpyruvate carboxylase activity	0.221
cytochrome complex	0.215
glycolytic process	0.21
protein secretion by the type VI secretion system	0.204
negative regulation of siderophore biosynthetic process	0.202
DNA-directed DNA polymerase activity	0.2
structural constituent of ribosome	0.2
ribosome	0.2
transferase activity, transferring acyl groups	0.197
DNA topological change	0.196
DNA topoisomerase type II (ATP-hydrolyzing) activity	0.196
copper transmembrane transporter activity, phosphorylative mechanism	0.196
DNA replication origin binding	0.196
DNA replication initiation	0.196
DNA repair	0.189
heme oxidation	0.189
serine-type endopeptidase activity	0.189
L-phenylalanine catabolic process	0.185
integral component of membrane	0.181
glutamine metabolic process	0.177
aminopeptidase activity	0.173
peptidase activity	0.17
carbon fixation	0.166
quorum sensing	0.166
nitrogen compound metabolic process	0.165
pathogenesis	0.165
rRNA binding	0.162
aerobic electron transport chain	0.161
cation transmembrane transport	0.155
respirasome	0.154
cytosolic large ribosomal subunit	0.15
large ribosomal subunit	0.15
extracellular region	0.142
sequence-specific DNA binding	0.136
carbohydrate binding	0.135
single-stranded DNA binding	0.131
DNA strand elongation involved in DNA replication	0.131
3-methyl-2-oxobutanoate dehydrogenase (2-methylpropanoyl-transferring) activity	0.131
ATPase-coupled cation transmembrane transporter activity	0.131
SOS response	0.131
branched-chain amino acid catabolic process	0.131
regulation of DNA replication	0.131
alpha-ketoacid dehydrogenase activity	0.131
ubiquitin-protein transferase activity	0.131
zinc ion binding	0.131
electron transport coupled proton transport	0.126
hydrolase activity, acting on carbon-nitrogen (but not peptide) bonds, in linear amides	0.125
transcription regulatory region DNA binding	0.125
L-isoleucine transmembrane transporter activity	0.124
isomerase activity	0.124
heme oxygenase (decyclizing) activity	0.124
branched-chain amino acid transport	0.124
L-leucine transmembrane transporter activity	0.124
L-valine transmembrane transporter activity	0.124
phospholipase C activity	0.123
phenylalanine 4-monooxygenase activity	0.123
4 iron, 4 sulfur cluster binding	0.119
protein-chromophore linkage	0.116
protein kinase activator activity	0.116
cellular response to amino acid stimulus	0.115
oxidoreductase activity, acting on diphenols and related substances as donors, oxygen as acceptor	0.115
'de novo' UMP biosynthetic process	0.115
3'-5' exonuclease activity	0.115
ligase activity	0.115
single-species biofilm formation	0.112
type V protein secretion system complex	0.11
protein transport by the Sec complex	0.107
protein secretion by the type V secretion system	0.106
DNA biosynthetic process	0.1
lipopolysaccharide glucosyltransferase I activity	0.096
amino acid transport	0.093
lipid metabolic process	0.093
regulation of translation	0.093
monooxygenase activity	0.092
ATPase-coupled organic phosphonate transmembrane transporter activity	0.092
transaminase activity	0.092
flavin adenine dinucleotide binding	0.092
organic phosphonate transport	0.092
anaerobic respiration	0.089
mRNA 5'-UTR binding	0.085
negative regulation of translational initiation	0.085
regulation of carbohydrate metabolic process	0.085
NAD+-diphthamide ADP-ribosyltransferase activity	0.083
oxidative phosphorylation	0.081
copper ion binding	0.081
nucleic acid phosphodiester bond hydrolysis	0.081
bacterial-type flagellum-dependent swarming motility	0.078
2,3-bisphosphoglycerate-independent phosphoglycerate mutase activity	0.077
respiratory electron transport chain	0.077
protein transmembrane transporter activity	0.074
N6-(1,2-dicarboxyethyl)AMP AMP-lyase (fumarate-forming) activity	0.069
cyclic-guanylate-specific phosphodiesterase activity	0.069
'de novo' AMP biosynthetic process	0.069
cation transport	0.069
(S)-2-(5-amino-1-(5-phospho-D-ribosyl)imidazole-4-carboxamido)succinate AMP-lyase (fumarate-forming) activity	0.069
dihydrolipoyllysine-residue (2-methylpropanoyl)transferase activity	0.068
acetyltransferase activity	0.068
lipoic acid binding	0.068
antibiotic biosynthetic process	0.066
response to nutrient	0.066
DNA synthesis involved in DNA repair	0.066
hydrolase activity, acting on carbon-nitrogen (but not peptide) bonds, in cyclic amides	0.066
hydrolase activity, acting on carbon-nitrogen (but not peptide) bonds	0.066
oxidoreductase activity, acting on the aldehyde or oxo group of donors, disulfide as acceptor	0.066
dihydropyrimidinase activity	0.066
enterobactin binding	0.066
double-strand break repair	0.066
3 iron, 4 sulfur cluster binding	0.066
positive regulation of peroxidase activity	0.065
DNA-dependent DNA replication	0.065
copper ion transmembrane transport	0.065
homoserine transmembrane transporter activity	0.065
homoserine transport	0.065
plasma membrane succinate dehydrogenase complex	0.065
negative regulation of lyase activity	0.065
Hrd1p ubiquitin ligase ERAD-L complex	0.065
ferrous iron binding	0.065
ubiquitin-dependent ERAD pathway	0.065
cytochrome complex assembly	0.065
regulation of secondary metabolite biosynthetic process	0.065
succinate dehydrogenase complex	0.065
DNA topoisomerase activity	0.065
pyruvate dehydrogenase (acetyl-transferring) activity	0.065
carbamoyl-phosphate synthase complex	0.065
protein ubiquitination	0.065
regulation of superoxide dismutase activity	0.065
chromosome	0.065
succinate dehydrogenase (ubiquinone) activity	0.065
'de novo' pyrimidine nucleobase biosynthetic process	0.065
siderophore biosynthetic process	0.065
DNA polymerase III complex	0.065
divalent inorganic cation transport	0.065
transferase activity, transferring glycosyl groups	0.064
aromatic amino acid family metabolic process	0.062
branched-chain amino acid transmembrane transporter activity	0.062
cellular response to DNA damage stimulus	0.062
oxidoreductase activity, acting on paired donors, with incorporation or reduction of molecular oxygen, reduced pteridine as one donor, and incorporation of one atom of oxygen	0.062
isoleucine transport	0.062
lipase activity	0.062
L-alpha-amino acid transmembrane transport	0.062
valine transport	0.062
L-valine transmembrane transport	0.062
ADP-dependent short-chain-acyl-CoA hydrolase activity	0.062
leucine transport	0.062
sigma factor antagonist activity	0.06
osmosensory signaling via phosphorelay pathway	0.058
endopeptidase Clp complex	0.058
response to stimulus	0.058
photoreceptor activity	0.058
serine-type peptidase activity	0.058
aconitate hydratase activity	0.058
ATP-dependent peptidase activity	0.058
ATPase binding	0.058
activation of protein kinase activity	0.058
protein quality control for misfolded or incompletely synthesized proteins	0.058
ATP synthesis coupled electron transport	0.058
detection of visible light	0.058
hydrolase activity, acting on carbon-nitrogen (but not peptide) bonds, in linear amidines	0.056
oxaloacetate metabolic process	0.055
cation transmembrane transporter activity	0.055
NADP binding	0.055
response to antibiotic	0.054
respiratory chain complex IV	0.054
ribosome biogenesis	0.054
arylformamidase activity	0.054
cell surface	0.051
heterophilic cell-cell adhesion via plasma membrane cell adhesion molecules	0.051
intrinsic component of membrane	0.051
tRNA binding	0.05
large ribosomal subunit rRNA binding	0.05
glutamate metabolic process	0.05
maturation of LSU-rRNA	0.05
uracil binding	0.048
uracil catabolic process	0.048
thymine catabolic process	0.048
dihydropyrimidine dehydrogenase (NADP+) activity	0.048
lipopolysaccharide biosynthetic process	0.048
regulation of gene expression	0.047
negative regulation of gene expression	0.046
tryptophan catabolic process to kynurenine	0.046
ribonuclease III activity	0.046
nucleotidyltransferase activity	0.045
ion transport	0.045
regulation of single-species biofilm formation	0.043
mRNA catabolic process	0.043
regulation of secondary metabolic process	0.043
positive regulation of translational initiation	0.043
regulation of elastin catabolic process	0.043
protein secretion by the type III secretion system	0.043
negative regulation of secondary metabolite biosynthetic process	0.043
positive regulation of elastin biosynthetic process	0.043
positive regulation of multi-organism process	0.039
negative regulation of single-species biofilm formation	0.039
glucose catabolic process	0.038
signal transduction by protein phosphorylation	0.038
regulation of single-species biofilm formation on inanimate substrate	0.038
phosphoglycerate mutase activity	0.038
protein secretion	0.038
cellular carbohydrate metabolic process	0.038
manganese ion binding	0.037
cellular amino acid biosynthetic process	0.037
positive regulation of proteolysis	0.035
oxidoreductase activity, acting on CH-OH group of donors	0.035
potassium ion transport	0.035
acyl binding	0.035
NAD+ ADP-ribosyltransferase activity	0.035
lipid A biosynthetic process	0.035
negative regulation of nucleic acid-templated transcription	0.032
catalytic activity	0.031
phosphorelay sensor kinase activity	0.031
fatty acid metabolic process	0.031
N-acyl homoserine lactone synthase activity	0.029
toxin activity	0.028
pyridoxal phosphate binding	0.027
guanidinobutyrase activity	0.024
protein tyrosine kinase activity	0.024
endonuclease activity	0.024
protein metabolic process	0.024
porin activity	0.024
2-methylisocitrate dehydratase activity	0.023
tryptophan catabolic process	0.023
peptidyl-prolyl cis-trans isomerase activity	0.023
positive aerotaxis	0.023
aerotaxis	0.023
potassium ion transmembrane transporter activity	0.023
fatty acid beta-oxidation	0.02
coenzyme binding	0.02
N-acetyltransferase activity	0.02
calcium- and calmodulin-responsive adenylate cyclase activity	0.018
pilus	0.017
glycerol metabolic process	0.016
enoyl-CoA hydratase activity	0.016
signal sequence binding	0.016
nuclease activity	0.016
cytochrome-c peroxidase activity	0.016
hydrolase activity, acting on ester bonds	0.016
negative regulation of protein transport	0.016
kynureninase activity	0.015
translational elongation	0.015
glycerol kinase activity	0.015
translation elongation factor activity	0.015
pyridoxine biosynthetic process	0.015
fatty acid biosynthetic process	0.015
cyclic-di-GMP binding	0.015
protein kinase activity	0.015
fimbrial usher porin activity	0.015
dipeptide transmembrane transporter activity	0.015
uracil transmembrane transporter activity	0.015
RNA phosphodiester bond hydrolysis, endonucleolytic	0.015
anthranilate metabolic process	0.015
efflux transmembrane transporter activity	0.014
cell adhesion	0.013
negative regulation of complement activation, classical pathway	0.012
potassium ion transmembrane transport	0.012
mRNA binding	0.012
calcium ion binding	0.012
pyridoxine 5'-phosphate synthase activity	0.012
metalloendopeptidase activity	0.012
negative regulation of complement activation, lectin pathway	0.012
glucose-6-phosphate dehydrogenase activity	0.012
agmatinase activity	0.012
propionate metabolic process, methylcitrate cycle	0.012
second-messenger-mediated signaling	0.012
positive regulation of sodium ion transport	0.012
putrescine biosynthetic process from arginine, using agmatinase	0.012
heme O biosynthetic process	0.012
peptidyl-tyrosine phosphorylation	0.012
response to drug	0.012
mRNA 3'-UTR binding	0.012
GTP binding	0.012
response to oxidative stress	0.012
negative regulation of protein secretion	0.012
citrate metabolic process	0.012
protein peptidyl-prolyl isomerization	0.011
metallopeptidase activity	0.011
DNA recombination	0.011
plasma membrane respiratory chain complex IV	0.011
bacterial-type flagellum	0.009
inorganic phosphate transmembrane transporter activity	0.008
regulation of cell motility	0.008
protein binding	0.008
alkane catabolic process	0.008
secondary active sulfate transmembrane transporter activity	0.008
exonuclease activity	0.008
pilus assembly	0.008
polysaccharide transmembrane transporter activity	0.008
phosphate ion transport	0.008
endoplasmic reticulum unfolded protein response	0.008
anti-sigma factor antagonist activity	0.008
dipeptide transmembrane transport	0.008
oxidoreduction-driven active transmembrane transporter activity	0.008
pentose-phosphate shunt	0.008
uracil transmembrane transport	0.008
ferroxidase activity	0.008
phosphatidylcholine phospholipase C activity	0.008
amidase activity	0.008
nitrate assimilation	0.008
channel activity	0.008
histidine phosphotransfer kinase activity	0.008
formamidase activity	0.008
rRNA processing	0.008
NAD biosynthetic process	0.008
2 iron, 2 sulfur cluster binding	0.008
sulfate transmembrane transporter activity	0.008
protein phosphorylation	0.008
autophagy	0.008
mRNA processing	0.008
intracellular sequestering of iron ion	0.008
glucose metabolic process	0.008
pilus organization	0.008
dipeptide transport	0.008
polysaccharide transport	0.008
protein autophosphorylation	0.008
peptide transmembrane transporter activity	0.008
host cell endoplasmic reticulum membrane	0.008
cellular oxidant detoxification	0.008
slime layer	0.008
protoheme IX farnesyltransferase activity	0.008
positive regulation of secondary metabolite biosynthetic process	0.006
bacterial-type flagellum filament	0.005
heme biosynthetic process	0.004
rRNA catabolic process	0.004
peptide biosynthetic process	0.004
drug binding	0.004
transferase activity, transferring nitrogenous groups	0.004
positive regulation of chemotaxis	0.004
amyloid fibril formation	0.004
small ribosomal subunit rRNA binding	0.004
pyridine nucleotide biosynthetic process	0.004
quinolinate biosynthetic process	0.004
tetracenomycin C biosynthetic process	0.004
cytochrome o ubiquinol oxidase activity	0.004
ribosomal small subunit binding	0.004
L-kynurenine catabolic process	0.004
carbohydrate metabolic process	0.004
uracil transport	0.004
phenylacetate catabolic process	0.004
peptidoglycan glycosyltransferase activity	0.004
response to cadmium ion	0.004
cytochrome bo3 ubiquinol oxidase activity	0.004
regulation of response to salt stress	0.004
ribosomal small subunit biogenesis	0.004
rRNA pseudouridine synthase activity	0.004
double-stranded RNA binding	0.004
transferase activity, transferring alkyl or aryl (other than methyl) groups	0.004
ribosomal small subunit assembly	0.004
pseudouridine synthesis	0.004
sulfate transport	0.004
peptidoglycan biosynthetic process	0.004
'de novo' NAD biosynthetic process from tryptophan	0.004
poly-hydroxybutyrate biosynthetic process	0.004
negative regulation of cell motility	0.004
GTPase activity	0.004
tRNA processing	0.004
phosphate ion transmembrane transport	0.004
RNA modification	0.004
regulation of cellular response to oxidative stress	0.004
regulation of cellular response to heat	0.004
sulfate transmembrane transport	0.004
lipid catabolic process	0.004
acyl-CoA hydrolase activity	0.004
transcription, DNA-templated	0.004
penicillin binding	0.004
acyl-CoA dehydrogenase activity	0.004
RNA phosphodiester bond hydrolysis	0.004
intramolecular transferase activity	0.004
cellular respiration	0.004
negative regulation of elastin catabolic process	0.004
cell wall organization	0.004
transcription initiation from bacterial-type RNA polymerase promoter	0.004
glycerol-3-phosphate metabolic process	0.004
glycerol catabolic process	0.004
oxidoreductase activity, acting on the CH-NH2 group of donors, NAD or NADP as acceptor	0.004
oxidoreductase activity, acting on NAD(P)H, oxygen as acceptor	0.004
negative regulation of cytolysis in other organism	0.004
proton transmembrane transporter activity	0.004
pseudouridine synthase activity	0.004
acetyl-CoA C-acyltransferase activity	0.004
denitrification pathway	0.004
protein histidine kinase activity	0.003
iron ion homeostasis	0.003
peptidyl-histidine phosphorylation	0.002
efflux pump complex	0.001
structural molecule activity	-0.003
3-hydroxyacyl-CoA dehydrogenase activity	-0.004
serine binding	-0.004
alkanesulfonate transmembrane transporter activity	-0.004
protein methylation	-0.004
carboxy-lyase activity	-0.004
negative regulation of cell division	-0.004
amine transport	-0.004
choline transmembrane transporter activity	-0.004
negative regulation of transmembrane transport	-0.004
ATPase-coupled quaternary ammonium compound transmembrane transporting activity	-0.004
cellular response to nitric oxide	-0.004
alkanesulfonate transport	-0.004
isochorismate pyruvate lyase activity	-0.004
sulfur compound transmembrane transporter activity	-0.004
tetrahydrofolate metabolic process	-0.004
amino-acid betaine transport	-0.004
L-serine catabolic process	-0.004
glycerol-3-phosphate catabolic process	-0.004
positive chemotaxis	-0.004
cytoplasmic side of plasma membrane	-0.004
glycerol-3-phosphate dehydrogenase complex	-0.004
cellular response to organic substance	-0.004
taurine dioxygenase activity	-0.004
folic acid metabolic process	-0.004
arylesterase activity	-0.004
RNA repair	-0.004
response to zinc ion	-0.004
oxylipin biosynthetic process	-0.004
cellular response to tetrahydrofolate	-0.004
3,4-dihydroxybenzoate catabolic process	-0.004
protein maturation by iron-sulfur cluster transfer	-0.004
ferric iron binding	-0.004
archaeal or bacterial-type flagellum-dependent cell motility	-0.004
ATPase-coupled glycine betaine transporter activity	-0.004
bacterial-type flagellum hook	-0.004
cellular response to sulfur starvation	-0.004
DNA ligation	-0.004
protein maturation by [4Fe-4S] cluster transfer	-0.004
C4-dicarboxylate transport	-0.004
asparagine synthase (glutamine-hydrolyzing) activity	-0.004
transmembrane signaling receptor activity	-0.004
carnitine transmembrane transport	-0.004
porphyrin-containing compound biosynthetic process	-0.004
protein maturation	-0.004
oxidoreductase activity, acting on paired donors, with incorporation or reduction of molecular oxygen, NAD(P)H as one donor, and incorporation of one atom of oxygen	-0.004
bacterial-type flagellum assembly	-0.004
cofactor binding	-0.004
ATPase-coupled choline transmembrane transporter activity	-0.004
sialate O-acetylesterase activity	-0.004
glycine betaine catabolic process	-0.004
aromatic compound catabolic process	-0.004
glycine metabolic process	-0.004
glycolipid biosynthetic process	-0.004
N,N-dimethylaniline monooxygenase activity	-0.004
carnitine transmembrane transporter activity	-0.004
sulfonate dioxygenase activity	-0.004
sulfur compound catabolic process	-0.004
methyl indole-3-acetate esterase activity	-0.004
ATP-binding cassette (ABC) transporter complex, substrate-binding subunit-containing	-0.004
cell death	-0.004
glycine biosynthetic process	-0.004
DNA integration	-0.005
protocatechuate 3,4-dioxygenase activity	-0.008
glycerol-3-phosphate dehydrogenase (quinone) activity	-0.008
3-oxo-glutaryl-[acp] methyl ester reductase activity	-0.008
protein catabolic process	-0.008
hydrolase activity, hydrolyzing N-glycosyl compounds	-0.008
choline transport	-0.008
3-oxo-pimeloyl-[acp] methyl ester reductase activity	-0.008
transition metal ion binding	-0.008
xenobiotic transport	-0.008
oxidoreductase activity, acting on a sulfur group of donors, NAD(P) as acceptor	-0.008
methylation	-0.008
cell redox homeostasis	-0.008
protein homodimerization activity	-0.008
peptidase inhibitor activity	-0.008
ATPase-coupled sulfate transmembrane transporter activity	-0.008
type I protein secretion system complex	-0.008
protein-glutamate O-methyltransferase activity	-0.008
metabolic process	-0.008
hemolysis by symbiont of host erythrocytes	-0.008
potassium ion binding	-0.008
purine nucleoside catabolic process	-0.008
DNA ligase activity	-0.008
aromatic amino acid family biosynthetic process	-0.008
protein secretion by the type I secretion system	-0.008
protein demethylation	-0.008
negative regulation of peptidase activity	-0.008
choline catabolic process	-0.008
glycolipid binding	-0.008
uroporphyrin-III C-methyltransferase activity	-0.008
purine nucleotide metabolic process	-0.008
negative regulation of leukocyte tethering or rolling	-0.008
single-species biofilm formation on inanimate substrate	-0.008
cellular response to antibiotic	-0.008
O-methyltransferase activity	-0.008
negative regulation of bacterial-type flagellum-dependent cell motility	-0.008
RNA ligase activity	-0.008
cobalamin biosynthetic process	-0.008
RNA processing	-0.008
iron-sulfur cluster assembly	-0.008
cellular aromatic compound metabolic process	-0.008
enzyme inhibitor activity	-0.008
3-oxoacyl-[acyl-carrier-protein] reductase (NADPH) activity	-0.008
glycine betaine transport	-0.008
hydrolase activity, acting on glycosyl bonds	-0.008
oxidoreductase activity, acting on single donors with incorporation of molecular oxygen, incorporation of two atoms of oxygen	-0.008
amine transmembrane transporter activity	-0.008
protein deamination	-0.008
positive regulation of cell adhesion	-0.008
lysophospholipase activity	-0.008
S-adenosylmethionine-dependent methyltransferase activity	-0.008
asparagine biosynthetic process	-0.008
cholate 7-alpha-dehydrogenase activity	-0.008
tetrahydrofolate interconversion	-0.008
diguanylate cyclase activity	-0.009
positive regulation of cell motility	-0.01
iron ion binding	-0.011
intrinsic component of plasma membrane	-0.012
polysaccharide biosynthetic process	-0.012
glycine biosynthetic process from serine	-0.012
cellular amino acid metabolic process	-0.012
mannose isomerase activity	-0.012
drug transmembrane transport	-0.012
GDP-mannose biosynthetic process	-0.012
one-carbon metabolic process	-0.012
lipopolysaccharide binding	-0.012
polysaccharide metabolic process	-0.012
carboxylic ester hydrolase activity	-0.012
carbon-oxygen lyase activity	-0.012
mannose-1-phosphate guanylyltransferase activity	-0.012
siroheme biosynthetic process	-0.012
response to amino acid	-0.012
bacterial-type flagellum-dependent cell motility	-0.014
metalloendopeptidase inhibitor activity	-0.015
citrulline biosynthetic process	-0.015
carbamoyl phosphate catabolic process	-0.015
dihydrolipoyl dehydrogenase activity	-0.015
L-phenylalanine biosynthetic process	-0.015
endopeptidase inhibitor activity	-0.015
arginine biosynthetic process via ornithine	-0.015
purine nucleosidase activity	-0.015
ornithine metabolic process	-0.015
antiporter activity	-0.015
nucleic acid binding	-0.015
glycine hydroxymethyltransferase activity	-0.015
negative regulation of transporter activity	-0.015
negative regulation of endopeptidase activity	-0.015
carboxyl- or carbamoyltransferase activity	-0.015
positive regulation of transporter activity	-0.015
regulation of transmembrane transport	-0.016
2-heptyl-3-hydroxy-4(1H)-quinolone synthase activity	-0.016
detection of phosphate ion	-0.016
pyochelin biosynthetic process	-0.016
secondary metabolite biosynthetic process	-0.016
positive regulation of lyase activity	-0.016
signal transduction	-0.017
ATP-binding cassette (ABC) transporter complex	-0.019
methyltransferase activity	-0.023
dephosphorylation	-0.023
phosphatase activity	-0.023
ribonuclease activity	-0.023
chorismate metabolic process	-0.023
protein-glutamate methylesterase activity	-0.023
secretion	-0.023
cAMP biosynthetic process	-0.024
biosynthetic process	-0.027
amino acid binding	-0.027
protein-glutamine glutaminase activity	-0.027
xenobiotic transmembrane transporter activity	-0.028
pyruvate kinase activity	-0.031
arginine transmembrane transport	-0.031
ATPase-coupled transmembrane transporter activity	-0.035
chorismate mutase activity	-0.035
arginine catabolic process to ornithine	-0.035
extracellular polysaccharide biosynthetic process	-0.036
rhamnose metabolic process	-0.036
adenylate cyclase activity	-0.037
arginine catabolic process	-0.042
kinase activity	-0.042
isochorismate synthase activity	-0.047
zinc ion transmembrane transport	-0.048
zinc ion transmembrane transporter activity	-0.048
heme transporter activity	-0.049
heme transport	-0.049
salicylic acid biosynthetic process	-0.051
iron ion transport	-0.052
metal ion transport	-0.053
membrane	-0.055
toxin transport	-0.058
chemotaxis	-0.059
NAD binding	-0.059
cobalt ion transport	-0.062
carbamate kinase activity	-0.062
2,4-dienoyl-CoA reductase (NADPH) activity	-0.062
FMN binding	-0.062
oxidoreductase activity, acting on paired donors, with incorporation or reduction of molecular oxygen	-0.062
arginine:ornithine antiporter activity	-0.062
2,5-dioxovalerate dehydrogenase (NADP+) activity	-0.062
fatty acid beta-oxidation, unsaturated, even number, reductase/isomerase pathway	-0.062
magnesium ion transmembrane transport	-0.062
branched-chain amino acid biosynthetic process	-0.063
oxidoreductase activity, acting on the CH-OH group of donors, NAD or NADP as acceptor	-0.063
tricarboxylic acid cycle enzyme complex	-0.065
purine nucleoside triphosphate catabolic process	-0.065
fumarate metabolic process	-0.065
arginine metabolic process	-0.065
nucleotide metabolic process	-0.065
nucleoside-triphosphatase activity	-0.065
nucleus	-0.065
D-alanine catabolic process	-0.065
oxidoreductase activity, acting on the aldehyde or oxo group of donors, NAD or NADP as acceptor	-0.066
cobalt ion binding	-0.066
succinate-semialdehyde dehydrogenase [NAD(P)+] activity	-0.066
succinate-semialdehyde dehydrogenase (NAD+) activity	-0.066
DNA-binding transcription activator activity	-0.067
positive regulation of single-species biofilm formation on inanimate substrate	-0.068
ferric-chelate reductase (NADPH) activity	-0.069
phosphorelay response regulator activity	-0.069
peptidyl-tyrosine dephosphorylation	-0.069
1-pyrroline-4-hydroxy-2-carboxylate deaminase activity	-0.069
extracellular space	-0.073
transferase activity, transferring phosphorus-containing groups	-0.073
cellular_component	-0.074
ornithine carbamoyltransferase activity	-0.077
magnesium ion binding	-0.078
dioxygenase activity	-0.081
superoxide metabolic process	-0.086
cell surface receptor signaling pathway	-0.087
FAD binding	-0.089
intrinsic component of cell outer membrane	-0.09
protein citrullination	-0.097
arginine deiminase pathway	-0.1
removal of superoxide radicals	-0.109
metal ion transmembrane transporter activity	-0.11
phosphorylation	-0.115
cellular iron ion homeostasis	-0.115
toxin transmembrane transporter activity	-0.115
cytosol	-0.116
ferric-enterobactin import into cell	-0.118
cobalt ion transmembrane transporter activity	-0.125
magnesium ion transmembrane transporter activity	-0.125
4-hydroxyproline catabolic process	-0.131
2-oxoglutarate-dependent dioxygenase activity	-0.131
L-ascorbic acid binding	-0.131
nucleoside triphosphate catabolic process	-0.131
D-amino acid catabolic process	-0.131
outer membrane-bounded periplasmic space	-0.135
lyase activity	-0.137
protein tyrosine phosphatase activity	-0.138
protein transport	-0.138
iron import into cell	-0.139
D-amino acid transport	-0.146
positive regulation of transcription, DNA-templated	-0.151
siderophore-dependent iron import into cell	-0.157
phosphopantetheine binding	-0.158
acyl carrier activity	-0.177
DNA-templated transcription, initiation	-0.182
trivalent inorganic cation transport	-0.192
iron ion transmembrane transport	-0.192
cellular response to iron ion	-0.193
cell	-0.193
arginine deiminase activity	-0.193
regulation of iron ion transport	-0.196
nucleoside-triphosphate diphosphatase activity	-0.196
DNA-binding transcription factor activity	-0.204
cellular response to iron ion starvation	-0.204
enterobactin transmembrane transporter activity	-0.244
enterobactin transport	-0.244
protein import	-0.246
bacteriocin transport	-0.246
3-isopropylmalate dehydrogenase activity	-0.253
D-amino-acid dehydrogenase activity	-0.262
fumarate hydratase activity	-0.262
periplasmic space	-0.276
superoxide dismutase activity	-0.291
DNA binding	-0.292
transmembrane transporter activity	-0.299
leucine biosynthetic process	-0.316
regulation of transcription, DNA-templated	-0.335
signaling receptor activity	-0.428
outer membrane	-0.433
transmembrane transport	-0.496
phosphorelay signal transduction system	-0.55
integral component of plasma membrane	-0.573
ferric iron transmembrane transporter activity	-0.575
cell cycle	-0.615
regulation of DNA-templated transcription, initiation	-0.654
siderophore transport	-0.667
siderophore transmembrane transport	-0.887
cell division	-1.223
sigma factor activity	-1.309
siderophore uptake transmembrane transporter activity	-1.773
cell outer membrane	-2.345
